# Supplementary material for: Quantifying synergistic interactions: a meta-analysis of joint effects of chemical and parasitic stressors
Source: Sci Rep. 2023 Aug 22;13:13641. doi: 10.1038/s41598-023-40847-6 (PMC10444819; doi:10.1038/s41598-023-40847-6)
Supplement: Supplementary file 1 — Supplementary Information 1. [file 41598_2023_40847_MOESM1_ESM.xlsx]

## Sheet: Database_2022
ID	Toxicant	T_Group	T_Group_red_I	T_Group_red_II		Parasite	P_Group	Repro	Systemic	T_Route	Mortal	SM	Pathway	Host organism	Host_Group	H_Group	Control_mort	Control_Effect_Class	Mortality -Pesticide	Mortality-Parasite	Mortality-Mixture	Pesticide_C_mort	Pe_Effect_Class	Parasite_C_mort	Pa_Effect_Class	Mixture_C_mort	IA	Obs_pred_Hormesis	Obs_pred
1	?Thiamethoxam	4		Neonicotenoid		Varroa destructor	Mite	0	local	ectoparasite	no	no		Apis mellifera	Insecta-Hymenoptera	Hymenoptera	0.489	>10%	0.388	0.81	0.834	0	<20%	0.628	<100%	0.675	0.628	0.12	0.047
1	?Thiamethoxam	4		Neonicotenoid		Varroa destructor	Mite	0	local	ectoparasite	no	no		Apis mellifera	Insecta-Hymenoptera	Hymenoptera	0.215	>10%	0.19	0.484	0.668	0	<20%	0.343	<40%	0.577	0.343	0.255	0.234
5	DEET	Repellent				?Plasmodium falciparum	Protozoan parasite	1	systemic	oral	no	no	Melanization	?Anopheles gambiae	Insecta-Diptera	Diptera	0.034	<10%	0.021	0.065	0.065	0	<20%	0.032	<20%	0.032	0.032	0.013	0
5	DEET	Repellent				?Plasmodium falciparum	Protozoan parasite	1	systemic	oral	no	no	Melanization	?Anopheles gambiae	Insecta-Diptera	Diptera	0.11	>10%	0.22	0.12	0.35	0.124	<20%	0.011	<20%	0.27	0.133	0.136	0.136
15	Thiamethoxam	4		Neonicotenoid		Nosema apis	Microsporidia	1	local	oral	yes	no	Toll	Apis mellifera	Insecta-Hymenoptera	Hymenoptera	0.11	>10%	0.83	0.41	0.98	0.809	<100%	0.337	<40%	0.978	0.873	0.104	0.104
15	Thiamethoxam	4		Neonicotenoid		Nosema apis	Microsporidia	1	local	oral	yes	no	Toll	Apis mellifera	Insecta-Hymenoptera	Hymenoptera	0.64	>10%	0.52	0.64	0.78	0	<20%	0	<20%	0.389	0	0.722	0.389
16	alpha-cypermethrin	3		Pyrethroid		Beauveria bassiana	Fungi	1	systemic	topical	yes	yes	Toll	Tenebrio molitor	Insecta-Coleoptera	Coleoptera		No Control given	0.159159	0.438095	0.24282	0.159	<20%	0.438	<100%	0.243	0.528	-0.285	-0.285
16	alpha-cypermethrin	3		Pyrethroid		Beauveria bassiana	Fungi	1	systemic	topical	yes	yes	Toll	Tenebrio molitor	Insecta-Coleoptera	Coleoptera		No Control given	0.156862	0.438095	0.37637	0.157	<20%	0.438	<100%	0.376	0.526	-0.15	-0.15
16	alpha-cypermethrin	3		Pyrethroid		Beauveria bassiana	Fungi	1	systemic	topical	yes	yes	Toll	Tenebrio molitor	Insecta-Coleoptera	Coleoptera		No Control given	0.12934	0.24348	0.242507	0.129	<20%	0.243	<40%	0.243	0.341	-0.099	-0.099
16	alpha-cypermethrin	3		Pyrethroid		Beauveria bassiana	Fungi	1	systemic	topical	yes	yes	Toll	Tenebrio molitor	Insecta-Coleoptera	Coleoptera		No Control given	0.0646642	0.582583	0.712291	0.065	<20%	0.583	<100%	0.712	0.61	0.103	0.103
16	alpha-cypermethrin	3		Pyrethroid		Beauveria bassiana	Fungi	1	systemic	topical	yes	yes	Toll	Tenebrio molitor	Insecta-Coleoptera	Coleoptera		No Control given	0.10979	0.08833	0.422535	0.11	<20%	0.088	<20%	0.423	0.188	0.234	0.234
16	alpha-cypermethrin	3		Pyrethroid		Beauveria bassiana	Fungi	1	systemic	topical	yes	yes	Toll	Tenebrio molitor	Insecta-Coleoptera	Coleoptera		No Control given	0.079	0.564	0.844	0.079	<20%	0.564	<100%	0.844	0.598	0.246	0.246
16	alpha-cypermethrin	3		Pyrethroid		Beauveria bassiana	Fungi	1	systemic	topical	yes	yes	Toll	Tenebrio molitor	Insecta-Coleoptera	Coleoptera		No Control given	0.55952	0.15142	0.902579	0.56	<100%	0.151	<20%	0.903	0.626	0.276	0.276
16	alpha-cypermethrin	3		Pyrethroid		Beauveria bassiana	Fungi	1	systemic	topical	yes	yes	Toll	Tenebrio molitor	Insecta-Coleoptera	Coleoptera		No Control given	0.08746	0.564	0.958	0.087	<20%	0.564	<100%	0.958	0.602	0.356	0.356
17	Azadirachtin	UN				Beauveria bassiana	Fungi	1	systemic	topical	yes	yes	Toll	?Helicoverpa armigera (L)	Insecta-Lepidoptera	Lepidoptera		No Control given	0.33	0.27	0.3	0.33	<40%	0.27	<40%	0.3	0.511	-0.211	-0.211
17	Azadirachtin	UN				Beauveria bassiana	Fungi	1	systemic	topical	yes	yes	Toll	?Helicoverpa armigera (L)	Insecta-Lepidoptera	Lepidoptera		No Control given	0.37	0.27	0.36	0.37	<40%	0.27	<40%	0.36	0.54	-0.18	-0.18
17	Azadirachtin	UN				?Bacillus thuringiensis	Bacteria	1	systemic	oral	yes	yes	Toll	?Helicoverpa armigera (L)	Insecta-Lepidoptera	Lepidoptera		No Control given	0.33	0.4	0.43	0.33	<40%	0.4	<100%	0.43	0.598	-0.168	-0.168
17	Azadirachtin	UN				?Helicoverpa armigera nuclear polyhedrosis virus	Virus	1	systemic	oral	yes	no	JAK/STAT	?Helicoverpa armigera (L)	Insecta-Lepidoptera	Lepidoptera		No Control given	0.33	0.33	0.4	0.33	<40%	0.33	<40%	0.4	0.551	-0.151	-0.151
17	Azadirachtin	UN				?Helicoverpa armigera nuclear polyhedrosis virus	Virus	1	systemic	oral	yes	no	JAK/STAT	?Helicoverpa armigera (L)	Insecta-Lepidoptera	Lepidoptera		No Control given	0.37	0.33	0.43	0.37	<40%	0.33	<40%	0.43	0.578	-0.148	-0.148
17	Azadirachtin	UN				?Bacillus thuringiensis	Bacteria	1	systemic	oral	yes	yes	Toll	?Helicoverpa armigera (L)	Insecta-Lepidoptera	Lepidoptera		No Control given	0.6	0.67	0.97	0.6	<100%	0.67	<100%	0.97	0.868	0.102	0.102
17	?Quinalphos	1		AChE-inhibitor		?Bacillus thuringiensis	Bacteria	1	systemic	oral	yes	yes	Toll	?Helicoverpa armigera (L)	Insecta-Lepidoptera	Lepidoptera		No Control given	0.6	0.67	1	0.6	<100%	0.67	<100%	1	0.868	0.132	0.132
17	?Quinalphos	1		AChE-inhibitor		Beauveria bassiana	Fungi	1	systemic	topical	yes	yes	Toll	?Helicoverpa armigera (L)	Insecta-Lepidoptera	Lepidoptera		No Control given	0.6	0.63	1	0.6	<100%	0.63	<100%	1	0.852	0.148	0.148
17	?Quinalphos	1		AChE-inhibitor		?Helicoverpa armigera nuclear polyhedrosis virus	Virus	1	systemic	oral	yes	no	JAK/STAT	?Helicoverpa armigera (L)	Insecta-Lepidoptera	Lepidoptera		No Control given	0.6	0.6	1	0.6	<100%	0.6	<100%	1	0.84	0.16	0.16
18	Imidachloprid	4		Neonicotenoid		?Beauveria bassiana	Fungi	1	systemic	topical	yes	yes	Toll	?Musca domestica	Insecta-Diptera	Diptera	0.04	<10%	0.13	0.18	0.38	0.094	<20%	0.146	<20%	0.354	0.226	0.128	0.128
18	Imidachloprid	4		Neonicotenoid		?Beauveria bassiana	Fungi	1	systemic	topical	yes	yes	Toll	?Musca domestica	Insecta-Diptera	Diptera	0.08	<10%	0.11	0.2	0.44	0.033	<20%	0.13	<20%	0.391	0.159	0.233	0.233
22	Phytol	Plant extract				?Beauveria bassiana	Fungi	1	systemic	topical	yes	yes	Toll	?Oligonychus afrasiaticus	Arachnida-Trombidiformes	Arachnida sp.		No Control given	0.299672	0.494283	0.832036	0.3	<40%	0.494	<100%	0.832	0.646	0.186	0.186
22	Phytol	Plant extract				?Beauveria bassiana	Fungi	1	systemic	topical	yes	yes	Toll	?Oligonychus afrasiaticus	Arachnida-Trombidiformes	Arachnida sp.		No Control given	0.396288	0.410083	0.904412	0.396	<40%	0.41	<100%	0.904	0.644	0.261	0.261
22	Phytol	Plant extract				?Beauveria bassiana	Fungi	1	systemic	topical	yes	yes	Toll	?Oligonychus afrasiaticus	Arachnida-Trombidiformes	Arachnida sp.		No Control given	0.299672	0.137214	0.847645	0.3	<40%	0.137	<20%	0.848	0.396	0.452	0.452
22	Phytol	Plant extract				?Beauveria bassiana	Fungi	1	systemic	topical	yes	yes	Toll	?Oligonychus afrasiaticus	Arachnida-Trombidiformes	Arachnida sp.		No Control given	0.3881	0.101351	0.989776	0.388	<40%	0.101	<20%	0.99	0.45	0.54	0.54
29	Spirotetramat	23				Serratia marcescens	Bacteria	1	systemic	oral	no	yes	Toll	Nilaparvata lugens (N)	Insecta-Hemiptera	Hemiptera		No Control given	0.278	0.195	0.44	0.278	<40%	0.195	<20%	0.44	0.419	0.021	0.021
29	Spirotetramat	23				Serratia marcescens	Bacteria	1	systemic	oral	no	yes	Toll	Nilaparvata lugens (N)	Insecta-Hemiptera	Hemiptera		No Control given	0.278	0.25	0.495	0.278	<40%	0.25	<40%	0.495	0.459	0.037	0.037
29	Spirotetramat	23				Serratia marcescens	Bacteria	1	systemic	oral	no	yes	Toll	Nilaparvata lugens (N)	Insecta-Hemiptera	Hemiptera		No Control given	0.325459	0.635171	0.83727	0.325	<40%	0.635	<100%	0.837	0.754	0.083	0.083
29	Spirotetramat	23				Serratia marcescens	Bacteria	1	systemic	oral	no	yes	Toll	Nilaparvata lugens (N)	Insecta-Hemiptera	Hemiptera		No Control given	0.527	0.195	0.709	0.527	<100%	0.195	<20%	0.709	0.619	0.09	0.09
29	Spirotetramat	23				Serratia marcescens	Bacteria	1	systemic	oral	no	yes	Toll	Nilaparvata lugens (N)	Insecta-Hemiptera	Hemiptera		No Control given	0.527	0.25	0.805	0.527	<100%	0.25	<40%	0.805	0.645	0.16	0.16
29	?Thiamethoxam	4		Neonicotenoid		Serratia marcescens	Bacteria	1	systemic	oral	no	yes	Toll	Nilaparvata lugens (N)	Insecta-Hemiptera	Hemiptera		No Control given	0.293	0.195	0.502	0.293	<40%	0.195	<20%	0.502	0.431	0.071	0.071
29	?Thiamethoxam	4		Neonicotenoid		Serratia marcescens	Bacteria	1	systemic	oral	no	yes	Toll	Nilaparvata lugens (N)	Insecta-Hemiptera	Hemiptera		No Control given	0.724	0.325	0.906	0.724	<100%	0.325	<40%	0.906	0.814	0.092	0.092
29	?Thiamethoxam	4		Neonicotenoid		Serratia marcescens	Bacteria	1	systemic	oral	no	yes	Toll	Nilaparvata lugens (N)	Insecta-Hemiptera	Hemiptera		No Control given	0.613	0.195	0.79	0.613	<100%	0.195	<20%	0.79	0.688	0.102	0.102
29	?Thiamethoxam	4		Neonicotenoid		Serratia marcescens	Bacteria	1	systemic	oral	no	yes	Toll	Nilaparvata lugens (N)	Insecta-Hemiptera	Hemiptera		No Control given	0.293	0.25	0.576	0.293	<40%	0.25	<40%	0.576	0.47	0.106	0.106
29	?Thiamethoxam	4		Neonicotenoid		Serratia marcescens	Bacteria	1	systemic	oral	no	yes	Toll	Nilaparvata lugens (N)	Insecta-Hemiptera	Hemiptera		No Control given	0.613	0.25	0.865	0.613	<100%	0.25	<40%	0.865	0.71	0.155	0.155
32	?Fluorine-containing derivatives of usnic acid	Usnic acid				?Beauveria bassiana	Fungi	1	systemic	topical	yes	yes	Toll	Leptinotarsa decemlineata	Insecta-coleoptera	Coleoptera	0	Zero	0.553232	0.392	0.895437	0.553	<100%	0.392	<40%	0.895	0.728	0.167	0.167
32	?Fluorine-containing derivatives of usnic acid	Usnic acid				?Beauveria bassiana	Fungi	1	systemic	topical	yes	yes	Toll	Leptinotarsa decemlineata	Insecta-coleoptera	Coleoptera	0.0372807	<10%	0.298246	0.3377	0.958333	0.271	<40%	0.312	<40%	0.957	0.499	0.458	0.458
32	?Fluorine-containing derivatives of usnic acid	Usnic acid				?Beauveria bassiana	Fungi	1	systemic	topical	yes	yes	Toll	Leptinotarsa decemlineata	Insecta-coleoptera	Coleoptera	0	Zero	0.0430622	0.155502	0.660287	0.043	<20%	0.156	<20%	0.66	0.192	0.468	0.468
32	?Fluorine-containing derivatives of usnic acid	Usnic acid				?Beauveria bassiana	Fungi	1	systemic	topical	yes	yes	Toll	Leptinotarsa decemlineata	Insecta-coleoptera	Coleoptera	0.06055	<10%	0	0.06836	0.58203	0	<20%	0.008	<20%	0.555	0.008	0.611	0.547
33	Calotropis procera	Plant extract				?Metarhizium brunneum	Fungi	1	systemic	topical	yes	yes	Toll	Bemisia tabaci	Insecta-Hemiptera	Hemiptera	0.11	>10%	0.29	0.35	0.47	0.202	<40%	0.27	<40%	0.404	0.417	-0.013	-0.013
33	Calotropis procera	Plant extract				?Metarhizium brunneum	Fungi	1	systemic	topical	yes	yes	Toll	Bemisia tabaci	Insecta-Hemiptera	Hemiptera	0.046	<10%	0.27	0.18	0.43	0.235	<40%	0.14	<20%	0.403	0.342	0.06	0.06
33	Calotropis procera	Plant extract				?Metarhizium brunneum	Fungi	1	systemic	topical	yes	yes	Toll	Bemisia tabaci	Insecta-Hemiptera	Hemiptera	0.089	<10%	0.29	0.23	0.47	0.221	<40%	0.155	<20%	0.418	0.341	0.077	0.077
33	Calotropis procera	Plant extract				?Metarhizium brunneum	Fungi	1	systemic	topical	yes	yes	Toll	Bemisia tabaci	Insecta-Hemiptera	Hemiptera	0.088	<10%	0.25	0.22	0.43	0.178	<20%	0.145	<20%	0.375	0.297	0.078	0.078
33	Calotropis procera	Plant extract				?Metarhizium brunneum	Fungi	1	systemic	topical	yes	yes	Toll	Bemisia tabaci	Insecta-Hemiptera	Hemiptera	0.06	<10%	0.25	0.18	0.42	0.202	<40%	0.128	<20%	0.383	0.304	0.079	0.079
33	Calotropis procera	Plant extract				?Metarhizium brunneum	Fungi	1	systemic	topical	yes	yes	Toll	Bemisia tabaci	Insecta-Hemiptera	Hemiptera	0.1	>10%	0.29	0.28	0.51	0.211	<40%	0.2	<40%	0.456	0.369	0.087	0.087
33	Calotropis procera	Plant extract				?Beauveria bassiana	Fungi	1	systemic	topical	yes	yes	Toll	Bemisia tabaci	Insecta-Hemiptera	Hemiptera	0.117	<10%	0.31	0.45	0.66	0.219	<40%	0.377	<40%	0.615	0.513	0.102	0.102
33	Calotropis procera	Plant extract				?Beauveria bassiana	Fungi	1	systemic	topical	yes	yes	Toll	Bemisia tabaci	Insecta-Hemiptera	Hemiptera	0.046	>10%	0.27	0.35	0.6	0.235	<40%	0.319	<40%	0.581	0.479	0.102	0.102
33	Calotropis procera	Plant extract				?Metarhizium brunneum	Fungi	1	systemic	topical	yes	yes	Toll	Bemisia tabaci	Insecta-Hemiptera	Hemiptera	0.117	>10%	0.31	0.32	0.56	0.219	<40%	0.23	<40%	0.502	0.398	0.103	0.103
33	Calotropis procera	Plant extract				?Beauveria bassiana	Fungi	1	systemic	topical	yes	yes	Toll	Bemisia tabaci	Insecta-Hemiptera	Hemiptera	0.11	>10%	0.29	0.5	0.7	0.202	<40%	0.438	<100%	0.663	0.552	0.111	0.111
33	Calotropis procera	Plant extract				?Beauveria bassiana	Fungi	1	systemic	topical	yes	yes	Toll	Bemisia tabaci	Insecta-Hemiptera	Hemiptera	0.078	<10%	0.22	0.26	0.49	0.154	<20%	0.197	<20%	0.447	0.321	0.126	0.126
33	Calotropis procera	Plant extract				?Beauveria bassiana	Fungi	1	systemic	topical	yes	yes	Toll	Bemisia tabaci	Insecta-Hemiptera	Hemiptera	0.1	>10%	0.29	0.42	0.67	0.211	<40%	0.356	<40%	0.633	0.492	0.142	0.142
33	Calotropis procera	Plant extract				?Metarhizium brunneum	Fungi	1	systemic	topical	yes	yes	Toll	Bemisia tabaci	Insecta-Hemiptera	Hemiptera	0.078	<10%	0.22	0.18	0.44	0.154	<20%	0.111	<20%	0.393	0.248	0.145	0.145
33	Calotropis procera	Plant extract				?Beauveria bassiana	Fungi	1	systemic	topical	yes	yes	Toll	Bemisia tabaci	Insecta-Hemiptera	Hemiptera	0.088	<10%	0.25	0.3	0.6	0.178	<20%	0.232	<40%	0.561	0.369	0.193	0.193
33	Calotropis procera	Plant extract				?Beauveria bassiana	Fungi	1	systemic	topical	yes	yes	Toll	Bemisia tabaci	Insecta-Hemiptera	Hemiptera	0.089	<10%	0.29	0.3	0.63	0.221	<40%	0.232	<40%	0.594	0.401	0.193	0.193
33	Calotropis procera	Plant extract				?Beauveria bassiana	Fungi	1	systemic	topical	yes	yes	Toll	Bemisia tabaci	Insecta-Hemiptera	Hemiptera	0.06	<10%	0.25	0.26	0.65	0.202	<40%	0.213	<40%	0.628	0.372	0.256	0.256
33	Inula viscosa	Plant extract				?Metarhizium brunneum	Fungi	1	systemic	topical	yes	yes	Toll	Bemisia tabaci	Insecta-Hemiptera	Hemiptera	0.11	>10%	0.26	0.35	0.45	0.169	<20%	0.27	<40%	0.382	0.393	-0.011	-0.011
33	Inula viscosa	Plant extract				?Beauveria bassiana	Fungi	1	systemic	topical	yes	yes	Toll	Bemisia tabaci	Insecta-Hemiptera	Hemiptera	0.11	>10%	0.26	0.5	0.58	0.169	<20%	0.438	<100%	0.528	0.533	-0.005	-0.005
33	Inula viscosa	Plant extract				?Metarhizium brunneum	Fungi	1	systemic	topical	yes	yes	Toll	Bemisia tabaci	Insecta-Hemiptera	Hemiptera	0.089	<10%	0.28	0.23	0.41	0.21	<40%	0.155	<20%	0.352	0.332	0.02	0.02
33	Inula viscosa	Plant extract				?Metarhizium brunneum	Fungi	1	systemic	topical	yes	yes	Toll	Bemisia tabaci	Insecta-Hemiptera	Hemiptera	0.117	>10%	0.34	0.32	0.51	0.253	<40%	0.23	<40%	0.445	0.424	0.021	0.021
33	Inula viscosa	Plant extract				?Beauveria bassiana	Fungi	1	systemic	topical	yes	yes	Toll	Bemisia tabaci	Insecta-Hemiptera	Hemiptera	0.046	<10%	0.28	0.35	0.54	0.245	<40%	0.319	<40%	0.518	0.486	0.032	0.032
33	Inula viscosa	Plant extract				?Beauveria bassiana	Fungi	1	systemic	topical	yes	yes	Toll	Bemisia tabaci	Insecta-Hemiptera	Hemiptera	0.117	>10%	0.34	0.45	0.62	0.253	<40%	0.377	<40%	0.57	0.534	0.035	0.035
33	Inula viscosa	Plant extract				?Metarhizium brunneum	Fungi	1	systemic	topical	yes	yes	Toll	Bemisia tabaci	Insecta-Hemiptera	Hemiptera	0.078	<10%	0.23	0.18	0.36	0.165	<20%	0.111	<20%	0.306	0.257	0.049	0.049
33	Inula viscosa	Plant extract				?Metarhizium brunneum	Fungi	1	systemic	topical	yes	yes	Toll	Bemisia tabaci	Insecta-Hemiptera	Hemiptera	0.06	<10%	0.3	0.18	0.44	0.255	<40%	0.128	<20%	0.404	0.35	0.054	0.054
33	Inula viscosa	Plant extract				?Beauveria bassiana	Fungi	1	systemic	topical	yes	yes	Toll	Bemisia tabaci	Insecta-Hemiptera	Hemiptera	0.1	>10%	0.29	0.42	0.6	0.211	<40%	0.356	<40%	0.556	0.492	0.064	0.064
33	Inula viscosa	Plant extract				?Beauveria bassiana	Fungi	1	systemic	topical	yes	yes	Toll	Bemisia tabaci	Insecta-Hemiptera	Hemiptera	0.078	<10%	0.23	0.26	0.45	0.165	<20%	0.197	<20%	0.403	0.33	0.074	0.074
33	Inula viscosa	Plant extract				?Metarhizium brunneum	Fungi	1	systemic	topical	yes	yes	Toll	Bemisia tabaci	Insecta-Hemiptera	Hemiptera	0.1	>10%	0.29	0.28	0.5	0.211	<40%	0.2	<40%	0.444	0.369	0.076	0.076
33	Inula viscosa	Plant extract				?Metarhizium brunneum	Fungi	1	systemic	topical	yes	yes	Toll	Bemisia tabaci	Insecta-Hemiptera	Hemiptera	0.046	<10%	0.28	0.18	0.48	0.245	<40%	0.14	<20%	0.455	0.351	0.104	0.104
33	Inula viscosa	Plant extract				?Beauveria bassiana	Fungi	1	systemic	topical	yes	yes	Toll	Bemisia tabaci	Insecta-Hemiptera	Hemiptera	0.089	<10%	0.28	0.3	0.55	0.21	<40%	0.232	<40%	0.506	0.393	0.113	0.113
33	Inula viscosa	Plant extract				?Beauveria bassiana	Fungi	1	systemic	topical	yes	yes	Toll	Bemisia tabaci	Insecta-Hemiptera	Hemiptera	0.06	<10%	0.3	0.26	0.56	0.255	<40%	0.213	<40%	0.532	0.414	0.118	0.118
33	Inula viscosa	Plant extract				?Beauveria bassiana	Fungi	1	systemic	topical	yes	yes	Toll	Bemisia tabaci	Insecta-Hemiptera	Hemiptera	0.088	<10%	0.27	0.3	0.56	0.2	<40%	0.232	<40%	0.518	0.386	0.132	0.132
33	Inula viscosa	Plant extract				?Metarhizium brunneum	Fungi	1	systemic	topical	yes	yes	Toll	Bemisia tabaci	Insecta-Hemiptera	Hemiptera	0.088	<10%	0.27	0.22	0.55	0.2	<40%	0.145	<20%	0.507	0.315	0.191	0.191
35	Thiamethoxam	4		Neonicotenoid		Chronic bee paralysis virus	Virus	1	systemic	oral	yes	no	JAK/STAT	Apis mellifera	Insecta-Hymenoptera	Hymenoptera	0	Zero	0.029415	0.175132	0.0779976	0.029	<20%	0.175	<20%	0.078	0.199	-0.121	-0.121
35	Thiamethoxam	4		Neonicotenoid		Chronic bee paralysis virus	Virus	1	systemic	oral	yes	no	JAK/STAT	Apis mellifera	Insecta-Hymenoptera	Hymenoptera	0.0374195	<10%	0.540274	0.277422	0.945983	0.522	<100%	0.249	<40%	0.944	0.641	0.302	0.302
37	Fipronil	2				Nosema ceranae	Microsporidia	1	local	oral	yes	no	Toll	Apis mellifera	Insecta-Hymenoptera	Hymenoptera	0.0943326	<10%	0.377641	0.547955	0.441719	0.313	<40%	0.501	<100%	0.384	0.657	-0.273	-0.273
38	Flubendiamide	28		Ryanodine_Receptor		Nuclear polyhedrosis virus	Virus	1	systemic	oral	yes	no	JAK/STAT	Spodoptera litura (L)	Insecta-Lepidoptera	Lepidoptera		No Control given	0.28	0.33	0.48	0.28	<40%	0.33	<40%	0.48	0.518	-0.038	-0.038
38	Flubendiamide	28		Ryanodine_Receptor		Nuclear polyhedrosis virus	Virus	1	systemic	oral	yes	no	JAK/STAT	Spodoptera litura (L)	Insecta-Lepidoptera	Lepidoptera		No Control given	0.28	0.42	0.56	0.28	<40%	0.42	<100%	0.56	0.582	-0.022	-0.022
38	Flubendiamide	28		Ryanodine_Receptor		Nuclear polyhedrosis virus	Virus	1	systemic	oral	yes	no	JAK/STAT	Spodoptera litura (L)	Insecta-Lepidoptera	Lepidoptera		No Control given	0.4	0.42	0.69	0.4	<100%	0.42	<100%	0.69	0.652	0.038	0.038
38	Flubendiamide	28		Ryanodine_Receptor		Nuclear polyhedrosis virus	Virus	1	systemic	oral	yes	no	JAK/STAT	Spodoptera litura (L)	Insecta-Lepidoptera	Lepidoptera		No Control given	0.4	0.33	0.67	0.4	<100%	0.33	<40%	0.67	0.598	0.072	0.072
38	Flubendiamide	28		Ryanodine_Receptor		Nuclear polyhedrosis virus	Virus	1	systemic	oral	yes	no	JAK/STAT	Spodoptera litura (L)	Insecta-Lepidoptera	Lepidoptera		No Control given	0.28	0.33	0.65	0.28	<40%	0.33	<40%	0.65	0.518	0.132	0.132
38	Flubendiamide	28		Ryanodine_Receptor		Nuclear polyhedrosis virus	Virus	1	systemic	oral	yes	no	JAK/STAT	Spodoptera litura (L)	Insecta-Lepidoptera	Lepidoptera		No Control given	0.28	0.42	0.76	0.28	<40%	0.42	<100%	0.76	0.582	0.178	0.178
38	Flubendiamide	28		Ryanodine_Receptor		Nuclear polyhedrosis virus	Virus	1	systemic	oral	yes	no	JAK/STAT	Spodoptera litura (L)	Insecta-Lepidoptera	Lepidoptera		No Control given	0.4	0.42	0.91	0.4	<100%	0.42	<100%	0.91	0.652	0.258	0.258
38	Flubendiamide	28		Ryanodine_Receptor		Nuclear polyhedrosis virus	Virus	1	systemic	oral	yes	no	JAK/STAT	Spodoptera litura (L)	Insecta-Lepidoptera	Lepidoptera		No Control given	0.4	0.33	0.88	0.4	<100%	0.33	<40%	0.88	0.598	0.282	0.282
43	Thiamethoxam	4		Neonicotenoid		?Steinernema feltiae	Nematode	1	systemic	topical	yes	no	Toll	Bradysia odoriphaga (L)	Insecta-Diptera	Diptera		No Control given	0.82	0.13	0.94	0.82	<100%	0.13	<20%	0.94	0.843	0.097	0.097
43	Thiamethoxam	4		Neonicotenoid		?Steinernema feltiae	Nematode	1	systemic	topical	yes	no	Toll	Bradysia odoriphaga (L)	Insecta-Diptera	Diptera		No Control given	0.82	0.1	0.94	0.82	<100%	0.1	<20%	0.94	0.838	0.102	0.102
43	Thiamethoxam	4		Neonicotenoid		?Steinernema feltiae	Nematode	1	systemic	topical	yes	no	Toll	Bradysia odoriphaga (L)	Insecta-Diptera	Diptera		No Control given	0.82	0.042	0.93	0.82	<100%	0.042	<20%	0.93	0.828	0.102	0.102
43	Thiamethoxam	4		Neonicotenoid		?Steinernema longicaudum	Nematode	1	systemic	topical	yes	no	Toll	Bradysia odoriphaga (L)	Insecta-Diptera	Diptera		No Control given	0.43	0.14	0.66	0.43	<100%	0.14	<20%	0.66	0.51	0.15	0.15
43	Thiamethoxam	4		Neonicotenoid		?Steinernema feltiae	Nematode	1	systemic	topical	yes	no	Toll	Bradysia odoriphaga (L)	Insecta-Diptera	Diptera		No Control given	0.15	0.042	0.35	0.15	<20%	0.042	<20%	0.35	0.186	0.164	0.164
43	Thiamethoxam	4		Neonicotenoid		?Heterorhabditis bacteriophora	Nematode	1	systemic	topical	yes	yes	Toll	Bradysia odoriphaga (L)	Insecta-Diptera	Diptera		No Control given	0.43	0.076	0.66	0.43	<100%	0.076	<20%	0.66	0.473	0.187	0.187
43	Thiamethoxam	4		Neonicotenoid		?Steinernema carpocapsae Nc116	Nematode	1	systemic	topical	yes	no	Toll	Bradysia odoriphaga (L)	Insecta-Diptera	Diptera		No Control given	0.43	0.092	0.71	0.43	<100%	0.092	<20%	0.71	0.482	0.228	0.228
43	Thiamethoxam	4		Neonicotenoid		?Steinernema feltiae	Nematode	1	systemic	topical	yes	no	Toll	Bradysia odoriphaga (L)	Insecta-Diptera	Diptera		No Control given	0.15	0.1	0.5	0.15	<20%	0.1	<20%	0.5	0.235	0.265	0.265
43	Thiamethoxam	4		Neonicotenoid		?Steinernema feltiae	Nematode	1	systemic	topical	yes	no	Toll	Bradysia odoriphaga (L)	Insecta-Diptera	Diptera		No Control given	0.55	0.13	0.95	0.55	<100%	0.13	<20%	0.95	0.609	0.342	0.342
43	Thiamethoxam	4		Neonicotenoid		?Steinernema feltiae	Nematode	1	systemic	topical	yes	no	Toll	Bradysia odoriphaga (L)	Insecta-Diptera	Diptera		No Control given	0.55	0.1	0.96	0.55	<100%	0.1	<20%	0.96	0.595	0.365	0.365
43	Thiamethoxam	4		Neonicotenoid		?Steinernema feltiae	Nematode	1	systemic	topical	yes	no	Toll	Bradysia odoriphaga (L)	Insecta-Diptera	Diptera		No Control given	0.15	0.13	0.63	0.15	<20%	0.13	<20%	0.63	0.261	0.37	0.37
43	Thiamethoxam	4		Neonicotenoid		?Steinernema feltiae	Nematode	1	systemic	topical	yes	no	Toll	Bradysia odoriphaga (L)	Insecta-Diptera	Diptera		No Control given	0.55	0.042	0.96	0.55	<100%	0.042	<20%	0.96	0.569	0.391	0.391
43	Thiamethoxam	4		Neonicotenoid		?Steinernema carpocapsae All	Nematode	1	systemic	topical	yes	no	Toll	Bradysia odoriphaga (L)	Insecta-Diptera	Diptera		No Control given	0.43	0.13	0.9	0.43	<100%	0.13	<20%	0.9	0.504	0.396	0.396
43	Thiamethoxam	4		Neonicotenoid		?Heterorhabditis indica	Nematode	1	systemic	topical	yes	yes	Toll	Bradysia odoriphaga (L)	Insecta-Diptera	Diptera		No Control given	0.43	0.24	0.97	0.43	<100%	0.24	<40%	0.97	0.567	0.403	0.403
43	Thiamethoxam	4		Neonicotenoid		?Steinernema feltiae	Nematode	1	systemic	topical	yes	no	Toll	Bradysia odoriphaga (L)	Insecta-Diptera	Diptera		No Control given	0.44	0.13	0.92	0.44	<100%	0.13	<20%	0.92	0.513	0.407	0.407
43	Thiamethoxam	4		Neonicotenoid		?Steinernema feltiae	Nematode	1	systemic	topical	yes	no	Toll	Bradysia odoriphaga (L)	Insecta-Diptera	Diptera		No Control given	0.43	0.17	0.95	0.43	<100%	0.17	<20%	0.95	0.527	0.423	0.423
43	Thiamethoxam	4		Neonicotenoid		?Steinernema feltiae	Nematode	1	systemic	topical	yes	no	Toll	Bradysia odoriphaga (L)	Insecta-Diptera	Diptera		No Control given	0.44	0.1	0.93	0.44	<100%	0.1	<20%	0.93	0.496	0.434	0.434
43	Thiamethoxam	4		Neonicotenoid		?Steinernema feltiae	Nematode	1	systemic	topical	yes	no	Toll	Bradysia odoriphaga (L)	Insecta-Diptera	Diptera		No Control given	0.44	0.042	0.91	0.44	<100%	0.042	<20%	0.91	0.464	0.446	0.446
49	Mentha piperata	Plant extract				Lecanicillium muscarium	Fungi	1	systemic	topical	yes	no	Toll	Aphis gossypii	Insecta-Hemiptera	Hemiptera		No Control given	0.79	0.025	0.5	0.79	<100%	0.025	<20%	0.5	0.795	-0.295	-0.295
49	Mentha piperata	Plant extract				Lecanicillium muscarium	Fungi	1	systemic	topical	yes	no	Toll	Aphis gossypii	Insecta-Hemiptera	Hemiptera		No Control given	0.43	0.025	0.44	0.43	<100%	0.025	<20%	0.44	0.444	-0.004	-0.004
49	Mentha piperata	Plant extract				Lecanicillium muscarium	Fungi	1	systemic	topical	yes	no	Toll	Aphis gossypii	Insecta-Hemiptera	Hemiptera		No Control given	0.38	0.025	0.4	0.38	<40%	0.025	<20%	0.4	0.396	0.005	0.005
49	Mentha piperata	Plant extract				Lecanicillium muscarium	Fungi	1	systemic	topical	yes	no	Toll	Aphis gossypii	Insecta-Hemiptera	Hemiptera		No Control given	0.31	0.025	0.35	0.31	<40%	0.025	<20%	0.35	0.327	0.023	0.023
49	Mentha piperata	Plant extract				Lecanicillium muscarium	Fungi	1	systemic	topical	yes	no	Toll	Aphis gossypii	Insecta-Hemiptera	Hemiptera		No Control given	0.26	0.025	0.31	0.26	<40%	0.025	<20%	0.31	0.279	0.032	0.032
49	Mentha pulegium	Plant extract				Lecanicillium muscarium	Fungi	1	systemic	topical	yes	no	Toll	Aphis gossypii	Insecta-Hemiptera	Hemiptera		No Control given	0.48	0.025	0.52	0.48	<100%	0.025	<20%	0.52	0.493	0.027	0.027
49	Mentha pulegium	Plant extract				Lecanicillium muscarium	Fungi	1	systemic	topical	yes	no	Toll	Aphis gossypii	Insecta-Hemiptera	Hemiptera		No Control given	0.44	0.025	0.49	0.44	<100%	0.025	<20%	0.49	0.454	0.036	0.036
49	Mentha pulegium	Plant extract				Lecanicillium muscarium	Fungi	1	systemic	topical	yes	no	Toll	Aphis gossypii	Insecta-Hemiptera	Hemiptera		No Control given	0.26	0.025	0.34	0.26	<40%	0.025	<20%	0.34	0.279	0.062	0.062
49	Mentha pulegium	Plant extract				Lecanicillium muscarium	Fungi	1	systemic	topical	yes	no	Toll	Aphis gossypii	Insecta-Hemiptera	Hemiptera		No Control given	0.31	0.025	0.39	0.31	<40%	0.025	<20%	0.39	0.327	0.063	0.063
49	Mentha pulegium	Plant extract				Lecanicillium muscarium	Fungi	1	systemic	topical	yes	no	Toll	Aphis gossypii	Insecta-Hemiptera	Hemiptera		No Control given	0.36	0.025	0.44	0.36	<40%	0.025	<20%	0.44	0.376	0.064	0.064
50	Allium sativum	Antioxidant				Metarhizium brunneum	Fungi	1	systemic	topical	yes	yes	Toll	Agriotes obscurus (L)	Insecta-Coleoptera	Coleoptera	0.0533333	<10%	0.103333	0.401667	0.105	0.053	<20%	0.368	<40%	0.055	0.401	-0.347	-0.347
51	Thiamethoxam (and the metabolite clothiandin)	4		Neonicotenoid		Crithidia bombi	Trypanosomatid-parasite	0	local	oral	no	no	IMD?	Bombus terrestris (queens)	Insecta-Hymenotera	Hymenoptera	0.0627306	<10%	0.433579	0.225092	0.263838	0.396	<40%	0.173	<20%	0.215	0.5	-0.286	-0.286
53	alpha-cypermethrin	3		Pyrethroid		Beauveria bassiana - strain 4-88	Fungi	1	systemic	topical	yes	yes	Toll	?Lymantria dispar (L)	Insecta-Lepidoptera	Lepidoptera	0	<10%	0.2	0.2	0.47	0.2	<40%	0.2	<40%	0.47	0.36	0.11	0.11
53	alpha-cypermethrin	3		Pyrethroid		Metarhizium robertsii	Fungi	1	systemic	topical	yes	no	Toll	?Lymantria dispar (L)	Insecta-Lepidoptera	Lepidoptera	0	Zero	0.2	0.17	0.47	0.2	<40%	0.17	<20%	0.47	0.336	0.134	0.134
53	alpha-cypermethrin	3		Pyrethroid		Beauveria bassiana - strain LM-2	Fungi	1	systemic	topical	yes	yes	Toll	?Lymantria dispar (L)	Insecta-Lepidoptera	Lepidoptera	0	Zero	0.2	0.43	0.73	0.2	<40%	0.43	<100%	0.73	0.544	0.186	0.186
53	alpha-cypermethrin	3		Pyrethroid		Beauveria bassiana - Plant part above ground	Fungi	1	systemic	topical	yes	yes	Toll	?Lymantria dispar (L)	Insecta-Lepidoptera	Lepidoptera	0	Zero	0.2	0.47	0.8	0.2	<40%	0.47	<100%	0.8	0.576	0.224	0.224
53	alpha-cypermethrin	3		Pyrethroid		Metarhizium robertsii - Plant part above ground	Fungi	1	systemic	topical	yes	no	Toll	?Lymantria dispar (L)	Insecta-Lepidoptera	Lepidoptera	0	Zero	0.2	0.27	0.67	0.2	<40%	0.27	<40%	0.67	0.416	0.254	0.254
53	Chlorpyriphos	1		AChE-inhibitor		Beauveria bassiana - strain LM-2	Fungi	1	systemic	topical	yes	yes	Toll	?Lymantria dispar (L)	Insecta-Lepidoptera	Lepidoptera	0	Zero	0.27	0.43	0.73	0.27	<40%	0.43	<100%	0.73	0.584	0.146	0.146
53	Chlorpyriphos	1		AChE-inhibitor		Metarhizium robertsii - Plant part above ground	Fungi	1	systemic	topical	yes	no	Toll	?Lymantria dispar (L)	Insecta-Lepidoptera	Lepidoptera	0	Zero	0.27	0.27	0.67	0.27	<40%	0.27	<40%	0.67	0.467	0.203	0.203
53	Chlorpyriphos	1		AChE-inhibitor		Beauveria bassiana - Plant part above ground	Fungi	1	systemic	topical	yes	yes	Toll	?Lymantria dispar (L)	Insecta-Lepidoptera	Lepidoptera	0	Zero	0.27	0.47	0.83	0.27	<40%	0.47	<100%	0.83	0.613	0.217	0.217
53	Chlorpyriphos	1		AChE-inhibitor		Metarhizium robertsii	Fungi	1	systemic	topical	yes	no	Toll	?Lymantria dispar (L)	Insecta-Lepidoptera	Lepidoptera	0	Zero	0.27	0.17	0.63	0.27	<40%	0.17	<20%	0.63	0.394	0.236	0.236
53	Chlorpyriphos	1		AChE-inhibitor		Beauveria bassiana - strain 4-88	Fungi	1	systemic	topical	yes	yes	Toll	?Lymantria dispar (L)	Insecta-Lepidoptera	Lepidoptera	0	Zero	0.27	0.2	0.77	0.27	<40%	0.2	<40%	0.77	0.416	0.354	0.354
53	?Cladonia stellaris (and the concentrated usnic acid)	Plant extract				?Nuclear polyhedrosis virus	Virus	1	systemic	oral	yes	no	JAK/STAT	?Lymantria dispar (L)	Insecta-Lepidoptera	Lepidoptera	0.08	Zero	0.11	0.14	0.23	0.033	<20%	0.065	<20%	0.163	0.096	0.067	0.067
53	Usnic acid	Usnic acid				Beauveria bassiana - strain LM-2	Fungi	1	systemic	topical	yes	yes	Toll	?Lymantria dispar (L)	Insecta-Lepidoptera	Lepidoptera	0	Zero	0.2	0.43	0.47	0.2	<40%	0.43	<100%	0.47	0.544	-0.074	-0.074
53	Usnic acid	Usnic acid				Beauveria bassiana - strain 4-88	Fungi	1	systemic	topical	yes	yes	Toll	?Lymantria dispar (L)	Insecta-Lepidoptera	Lepidoptera	0	Zero	0.2	0.2	0.37	0.2	<40%	0.2	<40%	0.37	0.36	0.01	0.01
53	Usnic acid	Usnic acid				Metarhizium robertsii	Fungi	1	systemic	topical	yes	no	Toll	?Lymantria dispar (L)	Insecta-Lepidoptera	Lepidoptera	0	Zero	0.2	0.17	0.47	0.2	<40%	0.17	<20%	0.47	0.336	0.134	0.134
53	Usnic acid	Usnic acid				Metarhizium robertsii - Plant part above ground	Fungi	1	systemic	topical	yes	no	Toll	?Lymantria dispar (L)	Insecta-Lepidoptera	Lepidoptera	0	Zero	0.2	0.27	0.57	0.2	<40%	0.27	<40%	0.57	0.416	0.154	0.154
53	Usnic acid	Usnic acid				Beauveria bassiana - Plant part above ground	Fungi	1	systemic	topical	yes	yes	Toll	?Lymantria dispar (L)	Insecta-Lepidoptera	Lepidoptera	0	Zero	0.2	0.47	0.73	0.2	<40%	0.47	<100%	0.73	0.576	0.154	0.154
55	Azadirachtin	UN				Brevibacillus laterosporus	Bacteria	1	systemic	oral	yes	yes	Toll	?Musca domestica	Insecta-Diptera	Diptera		No Control given	0.4	0.0200718	0.0949184	0.4	<100%	0.02	<20%	0.095	0.412	-0.317	-0.317
55	Azadirachtin	UN				Brevibacillus laterosporus	Bacteria	1	systemic	oral	yes	yes	Toll	?Musca domestica	Insecta-Diptera	Diptera		No Control given	0.2	0.0200718	0.0380021	0.2	<40%	0.02	<20%	0.038	0.216	-0.178	-0.178
55	Azadirachtin	UN				Brevibacillus laterosporus	Bacteria	1	systemic	oral	yes	yes	Toll	?Musca domestica	Insecta-Diptera	Diptera		No Control given	0.2	0.0794686	0.192252	0.2	<40%	0.079	<20%	0.192	0.264	-0.071	-0.071
55	Azadirachtin	UN				Brevibacillus laterosporus	Bacteria	1	systemic	oral	yes	yes	Toll	?Musca domestica	Insecta-Diptera	Diptera		No Control given	0.4	0.96584	0.999818	0.4	<100%	0.966	<100%	1	0.98	0.02	0.02
55	Azadirachtin	UN				Brevibacillus laterosporus	Bacteria	1	systemic	oral	yes	yes	Toll	?Musca domestica	Insecta-Diptera	Diptera		No Control given	0.2	0.96584	0.996966	0.2	<40%	0.966	<100%	0.997	0.973	0.024	0.024
55	Azadirachtin	UN				Brevibacillus laterosporus	Bacteria	1	systemic	oral	yes	yes	Toll	?Musca domestica	Insecta-Diptera	Diptera		No Control given	0.4	0.0794686	0.476876	0.4	<100%	0.079	<20%	0.477	0.448	0.029	0.029
55	Azadirachtin	UN				Brevibacillus laterosporus	Bacteria	1	systemic	oral	yes	yes	Toll	?Musca domestica	Insecta-Diptera	Diptera		No Control given	0.4	0.90497	0.999068	0.4	<100%	0.905	<100%	0.999	0.943	0.056	0.056
55	Azadirachtin	UN				Brevibacillus laterosporus	Bacteria	1	systemic	oral	yes	yes	Toll	?Musca domestica	Insecta-Diptera	Diptera		No Control given	0.2	0.90497	0.988298	0.2	<40%	0.905	<100%	0.988	0.924	0.064	0.064
55	Azadirachtin	UN				Brevibacillus laterosporus	Bacteria	1	systemic	oral	yes	yes	Toll	?Musca domestica	Insecta-Diptera	Diptera		No Control given	0.2	0.204021	0.480791	0.2	<40%	0.204	<40%	0.481	0.363	0.118	0.118
55	Azadirachtin	UN				Brevibacillus laterosporus	Bacteria	1	systemic	oral	yes	yes	Toll	?Musca domestica	Insecta-Diptera	Diptera		No Control given	0.4	0.762325	0.995234	0.4	<100%	0.762	<100%	0.995	0.857	0.138	0.138
55	Azadirachtin	UN				Brevibacillus laterosporus	Bacteria	1	systemic	oral	yes	yes	Toll	?Musca domestica	Insecta-Diptera	Diptera		No Control given	0.2	0.762325	0.95596	0.2	<40%	0.762	<100%	0.956	0.81	0.146	0.146
55	Azadirachtin	UN				Brevibacillus laterosporus	Bacteria	1	systemic	oral	yes	yes	Toll	?Musca domestica	Insecta-Diptera	Diptera	0.05	<10%	0.2	0.52	0.74	0.158	<20%	0.495	<100%	0.726	0.575	0.152	0.152
55	Azadirachtin	UN				Brevibacillus laterosporus	Bacteria	1	systemic	oral	yes	yes	Toll	?Musca domestica	Insecta-Diptera	Diptera		No Control given	0.2	0.432145	0.782738	0.2	<40%	0.432	<100%	0.783	0.546	0.237	0.237
55	Azadirachtin	UN				Brevibacillus laterosporus	Bacteria	1	systemic	oral	yes	yes	Toll	?Musca domestica	Insecta-Diptera	Diptera		No Control given	0.4	0.432145	0.96004	0.4	<100%	0.432	<100%	0.96	0.659	0.301	0.301
55	Azadirachtin	UN				Brevibacillus laterosporus	Bacteria	1	systemic	oral	yes	yes	Toll	?Musca domestica	Insecta-Diptera	Diptera		No Control given	0.4	0.204021	0.823939	0.4	<100%	0.204	<40%	0.824	0.522	0.302	0.302
55	Azadirachtin	UN				Brevibacillus laterosporus	Bacteria	1	systemic	oral	yes	yes	Toll	?Musca domestica	Insecta-Diptera	Diptera	0.05	<10%	0.4	0.52	0.99	0.368	<40%	0.495	<100%	0.989	0.681	0.309	0.309
62	Phoxim	1		AChE-inhibitor		Bombyx mori nucleopolyhedro virus	Virus	1	systemic	oral	yes	no	JAK/STAT	Bombyx mori (L)	Insecta-Lepidoptera	Lepidoptera	0	Zero	0.01	0.1	0.54	0.01	<20%	0.1	<20%	0.54	0.109	0.431	0.431
67	Esfenvalerate	3		Pyrethroid		Metarhizium robertsii	Fungi	1	systemic	oral	yes	yes	Toll	Daphnia magna	Branchiopoda-Cladocera	Others	0.0197674	<10%	0.1	0.0395349	0.419767	0.082	<20%	0.02	<20%	0.408	0.1	0.308	0.308
73	Eucalyptus globulus	Plant extract				Beauveria bassiana	Fungi	1	systemic	oral	yes	yes	Toll	Dermanyssus gallinae (N)	Arachnida-Mesostigmata	Arachnida sp.	0.01	<10%	0.18	0.14	0.11	0.172	<20%	0.131	<20%	0.101	0.28	-0.179	-0.179
73	Eucalyptus globulus	Plant extract				Beauveria bassiana	Fungi	1	systemic	oral	yes	yes	Toll	Dermanyssus gallinae	Arachnida-Mesostigmata	Arachnida sp.	0.1	>10%	0.43	0.57	0.82	0.367	<40%	0.522	<100%	0.8	0.697	0.103	0.103
75	Imidachloprid	4		Neonicotenoid		Nosema ceranae	Microsporidia	1	local	oral	yes	no	Toll	Apis mellifera (queen)	Insecta-Hymenoptera	Hymenoptera	0	Zero	0.338509	0.220497	0.226708	0.339	<40%	0.22	<40%	0.227	0.484	-0.258	-0.258
75	Imidachloprid	4		Neonicotenoid		Nosema ceranae	Microsporidia	1	local	oral	yes	no	Toll	Apis mellifera (queen)	Insecta-Hymenoptera	Hymenoptera	0.322248	>10%	0.770625	0.389869	0.9984	0.662	<100%	0.1	<20%	0.998	0.695	0.302	0.302
84	Acetamiprid	4		Neonicotenoid		?Isaria fumosorosea (If-03)	Fungi	1	systemic	topical	yes	yes	Toll	Musca domestica	Insecta-Diptera	Diptera	0.024	<10%	0.31	0.2	0.5	0.293	<40%	0.18	<20%	0.488	0.421	0.067	0.067
84	Acetamiprid	4		Neonicotenoid		?Metarhizium anisopliae (Ma-2.3)	Fungi	1	systemic	topical	yes	yes	Toll	Musca domestica	Insecta-Diptera	Diptera	0.024	<10%	0.31	0.21	0.51	0.293	<40%	0.191	<20%	0.498	0.428	0.07	0.07
84	Acetamiprid	4		Neonicotenoid		?Isaria fumosorosea (If-03)	Fungi	1	systemic	topical	yes	yes	Toll	Musca domestica	Insecta-Diptera	Diptera	0.035	<10%	0.11	0.1	0.27	0.078	<20%	0.067	<20%	0.244	0.14	0.104	0.104
84	Acetamiprid	4		Neonicotenoid		?Metarhizium anisopliae (Ma-2.3)	Fungi	1	systemic	topical	yes	yes	Toll	Musca domestica	Insecta-Diptera	Diptera	0.035	<10%	0.11	0.09	0.28	0.078	<20%	0.057	<20%	0.254	0.13	0.124	0.124
84	Acetamiprid	4		Neonicotenoid		?Isaria fumosorosea (If-03)	Fungi	1	systemic	topical	yes	yes	Toll	Musca domestica	Insecta-Diptera	Diptera	0.025	<10%	0.53	0.41	0.84	0.518	<100%	0.395	<40%	0.836	0.708	0.128	0.128
84	Acetamiprid	4		Neonicotenoid		?Metarhizium anisopliae (Ma-4.1)	Fungi	1	systemic	topical	yes	yes	Toll	Musca domestica	Insecta-Diptera	Diptera	0.024	<10%	0.31	0.27	0.61	0.293	<40%	0.252	<40%	0.6	0.471	0.129	0.129
84	Acetamiprid	4		Neonicotenoid		?Metarhizium anisopliae (Ma-2.3)	Fungi	1	systemic	topical	yes	yes	Toll	Musca domestica	Insecta-Diptera	Diptera	0.025	<10%	0.53	0.44	0.86	0.518	<100%	0.426	<100%	0.856	0.723	0.133	0.133
84	Acetamiprid	4		Neonicotenoid		?Metarhizium anisopliae (Ma-4.1)	Fungi	1	systemic	topical	yes	yes	Toll	Musca domestica	Insecta-Diptera	Diptera	0.035	<10%	0.11	0.11	0.32	0.078	<20%	0.078	<20%	0.295	0.149	0.146	0.146
84	Acetamiprid	4		Neonicotenoid		?Metarhizium anisopliae (Ma-4.1)	Fungi	1	systemic	topical	yes	yes	Toll	Musca domestica	Insecta-Diptera	Diptera	0.025	<10%	0.53	0.47	0.97	0.518	<100%	0.456	<100%	0.969	0.738	0.231	0.231
84	Bifenthrin	3		Pyrethroid		?Metarhizium anisopliae (Ma-2.3)	Fungi	1	systemic	topical	yes	yes	Toll	Musca domestica	Insecta-Diptera	Diptera	0.025	<10%	0.53	0.44	0.4	0.518	<100%	0.426	<100%	0.385	0.723	-0.339	-0.339
84	Bifenthrin	3		Pyrethroid		?Isaria fumosorosea (If-03)	Fungi	1	systemic	topical	yes	yes	Toll	Musca domestica	Insecta-Diptera	Diptera	0.025	<10%	0.53	0.41	0.39	0.518	<100%	0.395	<40%	0.374	0.708	-0.334	-0.334
84	Bifenthrin	3		Pyrethroid		?Metarhizium anisopliae (Ma-4.1)	Fungi	1	systemic	topical	yes	yes	Toll	Musca domestica	Insecta-Diptera	Diptera	0.025	<10%	0.53	0.47	0.53	0.518	<100%	0.456	<100%	0.518	0.738	-0.22	-0.22
84	Bifenthrin	3		Pyrethroid		?Metarhizium anisopliae (Ma-2.3)	Fungi	1	systemic	topical	yes	yes	Toll	Musca domestica	Insecta-Diptera	Diptera	0.024	<10%	0.31	0.21	0.29	0.293	<40%	0.191	<20%	0.273	0.428	-0.155	-0.155
84	Bifenthrin	3		Pyrethroid		?Isaria fumosorosea (If-03)	Fungi	1	systemic	topical	yes	yes	Toll	Musca domestica	Insecta-Diptera	Diptera	0.024	<10%	0.31	0.2	0.29	0.293	<40%	0.18	<20%	0.273	0.421	-0.148	-0.148
84	Bifenthrin	3		Pyrethroid		?Metarhizium anisopliae (Ma-4.1)	Fungi	1	systemic	topical	yes	yes	Toll	Musca domestica	Insecta-Diptera	Diptera	0.024	<10%	0.31	0.27	0.35	0.293	<40%	0.252	<40%	0.334	0.471	-0.137	-0.137
84	Bifenthrin	3		Pyrethroid		?Metarhizium anisopliae (Ma-2.3)	Fungi	1	systemic	topical	yes	yes	Toll	Musca domestica	Insecta-Diptera	Diptera	0.035	<10%	0.13	0.09	0.18	0.098	<20%	0.057	<20%	0.15	0.15	0	0
84	Bifenthrin	3		Pyrethroid		?Isaria fumosorosea (If-03)	Fungi	1	systemic	topical	yes	yes	Toll	Musca domestica	Insecta-Diptera	Diptera	0.035	<10%	0.13	0.1	0.2	0.098	<20%	0.067	<20%	0.171	0.159	0.012	0.012
84	Bifenthrin	3		Pyrethroid		?Metarhizium anisopliae (Ma-4.1)	Fungi	1	systemic	topical	yes	yes	Toll	Musca domestica	Insecta-Diptera	Diptera	0.035	<10%	0.13	0.11	0.22	0.098	<20%	0.078	<20%	0.192	0.169	0.023	0.023
84	Emamectin benzoate	6		Avermectins		?Isaria fumosorosea (If-03)	Fungi	1	systemic	topical	yes	yes	Toll	Musca domestica	Insecta-Diptera	Diptera	0.024	<10%	0.34	0.2	0.43	0.324	<40%	0.18	<20%	0.416	0.446	-0.03	-0.03
84	Emamectin benzoate	6		Avermectins		?Metarhizium anisopliae (Ma-2.3)	Fungi	1	systemic	topical	yes	yes	Toll	Musca domestica	Insecta-Diptera	Diptera	0.024	<10%	0.34	0.21	0.44	0.324	<40%	0.191	<20%	0.426	0.453	-0.026	-0.026
84	Emamectin benzoate	6		Avermectins		?Isaria fumosorosea (If-03)	Fungi	1	systemic	topical	yes	yes	Toll	Musca domestica	Insecta-Diptera	Diptera	0.035	<10%	0.16	0.1	0.24	0.13	<20%	0.067	<20%	0.212	0.188	0.024	0.024
84	Emamectin benzoate	6		Avermectins		?Metarhizium anisopliae (Ma-2.3)	Fungi	1	systemic	topical	yes	yes	Toll	Musca domestica	Insecta-Diptera	Diptera	0.035	<10%	0.16	0.09	0.24	0.13	<20%	0.057	<20%	0.212	0.179	0.033	0.033
84	Emamectin benzoate	6		Avermectins		?Metarhizium anisopliae (Ma-4.1)	Fungi	1	systemic	topical	yes	yes	Toll	Musca domestica	Insecta-Diptera	Diptera	0.035	<10%	0.16	0.11	0.28	0.13	<20%	0.078	<20%	0.254	0.197	0.057	0.057
84	Emamectin benzoate	6		Avermectins		?Metarhizium anisopliae (Ma-2.3)	Fungi	1	systemic	topical	yes	yes	Toll	Musca domestica	Insecta-Diptera	Diptera	0.025	<10%	0.55	0.44	0.8	0.538	<100%	0.426	<100%	0.795	0.735	0.06	0.06
84	Emamectin benzoate	6		Avermectins		?Isaria fumosorosea (If-03)	Fungi	1	systemic	topical	yes	yes	Toll	Musca domestica	Insecta-Diptera	Diptera	0.025	<10%	0.55	0.41	0.79	0.538	<100%	0.395	<40%	0.785	0.721	0.064	0.064
84	Emamectin benzoate	6		Avermectins		?Metarhizium anisopliae (Ma-4.1)	Fungi	1	systemic	topical	yes	yes	Toll	Musca domestica	Insecta-Diptera	Diptera	0.024	<10%	0.34	0.27	0.61	0.324	<40%	0.252	<40%	0.6	0.494	0.106	0.106
84	Emamectin benzoate	6		Avermectins		?Metarhizium anisopliae (Ma-4.1)	Fungi	1	systemic	topical	yes	yes	Toll	Musca domestica	Insecta-Diptera	Diptera	0.025	<10%	0.55	0.47	0.87	0.538	<100%	0.456	<100%	0.867	0.749	0.118	0.118
84	Fipronil	2				?Metarhizium anisopliae (Ma-2.3)	Fungi	1	systemic	topical	yes	yes	Toll	Musca domestica	Insecta-Diptera	Diptera	0.025	<10%	0.56	0.44	0.48	0.549	<100%	0.426	<100%	0.467	0.741	-0.274	-0.274
84	Fipronil	2				?Isaria fumosorosea (If-03)	Fungi	1	systemic	topical	yes	yes	Toll	Musca domestica	Insecta-Diptera	Diptera	0.025	<10%	0.56	0.41	0.47	0.549	<100%	0.395	<40%	0.456	0.727	-0.271	-0.271
84	Fipronil	2				?Metarhizium anisopliae (Ma-4.1)	Fungi	1	systemic	topical	yes	yes	Toll	Musca domestica	Insecta-Diptera	Diptera	0.025	<10%	0.56	0.47	0.5	0.549	<100%	0.456	<100%	0.487	0.755	-0.268	-0.268
84	Fipronil	2				?Metarhizium anisopliae (Ma-4.1)	Fungi	1	systemic	topical	yes	yes	Toll	Musca domestica	Insecta-Diptera	Diptera	0.024	<10%	0.34	0.27	0.31	0.324	<40%	0.252	<40%	0.293	0.494	-0.201	-0.201
84	Fipronil	2				?Metarhizium anisopliae (Ma-2.3)	Fungi	1	systemic	topical	yes	yes	Toll	Musca domestica	Insecta-Diptera	Diptera	0.024	<10%	0.34	0.21	0.3	0.324	<40%	0.191	<20%	0.283	0.453	-0.17	-0.17
84	Fipronil	2				?Isaria fumosorosea (If-03)	Fungi	1	systemic	topical	yes	yes	Toll	Musca domestica	Insecta-Diptera	Diptera	0.024	<10%	0.34	0.2	0.32	0.324	<40%	0.18	<20%	0.303	0.446	-0.142	-0.142
84	Fipronil	2				?Isaria fumosorosea (If-03)	Fungi	1	systemic	topical	yes	yes	Toll	Musca domestica	Insecta-Diptera	Diptera	0.035	<10%	0.18	0.1	0.16	0.15	<20%	0.067	<20%	0.13	0.207	-0.078	-0.078
84	Fipronil	2				?Metarhizium anisopliae (Ma-2.3)	Fungi	1	systemic	topical	yes	yes	Toll	Musca domestica	Insecta-Diptera	Diptera	0.035	<10%	0.18	0.09	0.16	0.15	<20%	0.057	<20%	0.13	0.199	-0.069	-0.069
84	Fipronil	2				?Metarhizium anisopliae (Ma-4.1)	Fungi	1	systemic	topical	yes	yes	Toll	Musca domestica	Insecta-Diptera	Diptera	0.035	<10%	0.18	0.11	0.18	0.15	<20%	0.078	<20%	0.15	0.216	-0.066	-0.066
84	Imidachloprid	4		Neonicotenoid		?Isaria fumosorosea (If-03)	Fungi	1	systemic	topical	yes	yes	Toll	Musca domestica	Insecta-Diptera	Diptera	0.024	<10%	0.32	0.2	0.41	0.303	<40%	0.18	<20%	0.395	0.429	-0.033	-0.033
84	Imidachloprid	4		Neonicotenoid		?Metarhizium anisopliae (Ma-2.3)	Fungi	1	systemic	topical	yes	yes	Toll	Musca domestica	Insecta-Diptera	Diptera	0.025	<10%	0.5	0.44	0.69	0.487	<100%	0.426	<100%	0.682	0.705	-0.023	-0.023
84	Imidachloprid	4		Neonicotenoid		?Isaria fumosorosea (If-03)	Fungi	1	systemic	topical	yes	yes	Toll	Musca domestica	Insecta-Diptera	Diptera	0.024	<10%	0.29	0.2	0.41	0.273	<40%	0.18	<20%	0.395	0.404	-0.008	-0.008
84	Imidachloprid	4		Neonicotenoid		?Isaria fumosorosea (If-03)	Fungi	1	systemic	topical	yes	yes	Toll	Musca domestica	Insecta-Diptera	Diptera	0.035	<10%	0.16	0.1	0.21	0.13	<20%	0.067	<20%	0.181	0.188	-0.007	-0.007
84	Imidachloprid	4		Neonicotenoid		?Metarhizium anisopliae (Ma-2.3)	Fungi	1	systemic	topical	yes	yes	Toll	Musca domestica	Insecta-Diptera	Diptera	0.024	<10%	0.29	0.21	0.42	0.273	<40%	0.191	<20%	0.406	0.411	-0.005	-0.005
84	Imidachloprid	4		Neonicotenoid		?Metarhizium anisopliae (Ma-2.3)	Fungi	1	systemic	topical	yes	yes	Toll	Musca domestica	Insecta-Diptera	Diptera	0.025	<10%	0.51	0.44	0.72	0.497	<100%	0.426	<100%	0.713	0.711	0.001	0.001
84	Imidachloprid	4		Neonicotenoid		?Metarhizium anisopliae (Ma-4.1)	Fungi	1	systemic	topical	yes	yes	Toll	Musca domestica	Insecta-Diptera	Diptera	0.025	<10%	0.5	0.47	0.73	0.487	<100%	0.456	<100%	0.723	0.721	0.002	0.002
84	Imidachloprid	4		Neonicotenoid		?Metarhizium anisopliae (Ma-2.3)	Fungi	1	systemic	topical	yes	yes	Toll	Musca domestica	Insecta-Diptera	Diptera	0.024	<10%	0.32	0.21	0.46	0.303	<40%	0.191	<20%	0.447	0.436	0.011	0.011
84	Imidachloprid	4		Neonicotenoid		?Metarhizium anisopliae (Ma-4.1)	Fungi	1	systemic	topical	yes	yes	Toll	Musca domestica	Insecta-Diptera	Diptera	0.024	<10%	0.29	0.27	0.48	0.273	<40%	0.252	<40%	0.467	0.456	0.011	0.011
84	Imidachloprid	4		Neonicotenoid		?Isaria fumosorosea (If-03)	Fungi	1	systemic	topical	yes	yes	Toll	Musca domestica	Insecta-Diptera	Diptera	0.025	<10%	0.5	0.41	0.71	0.487	<100%	0.395	<40%	0.703	0.69	0.013	0.013
84	Imidachloprid	4		Neonicotenoid		?Metarhizium anisopliae (Ma-2.3)	Fungi	1	systemic	topical	yes	yes	Toll	Musca domestica	Insecta-Diptera	Diptera	0.035	<10%	0.16	0.09	0.23	0.13	<20%	0.057	<20%	0.202	0.179	0.023	0.023
84	Imidachloprid	4		Neonicotenoid		?Metarhizium anisopliae (Ma-4.1)	Fungi	1	systemic	topical	yes	yes	Toll	Musca domestica	Insecta-Diptera	Diptera	0.025	<10%	0.51	0.47	0.76	0.497	<100%	0.456	<100%	0.754	0.727	0.027	0.027
84	Imidachloprid	4		Neonicotenoid		?Isaria fumosorosea (If-03)	Fungi	1	systemic	topical	yes	yes	Toll	Musca domestica	Insecta-Diptera	Diptera	0.025	<10%	0.51	0.41	0.73	0.497	<100%	0.395	<40%	0.723	0.696	0.027	0.027
84	Imidachloprid	4		Neonicotenoid		?Isaria fumosorosea (If-03)	Fungi	1	systemic	topical	yes	yes	Toll	Musca domestica	Insecta-Diptera	Diptera	0.035	<10%	0.12	0.1	0.21	0.088	<20%	0.067	<20%	0.181	0.15	0.032	0.032
84	Imidachloprid	4		Neonicotenoid		?Metarhizium anisopliae (Ma-4.1)	Fungi	1	systemic	topical	yes	yes	Toll	Musca domestica	Insecta-Diptera	Diptera	0.035	<10%	0.12	0.11	0.22	0.088	<20%	0.078	<20%	0.192	0.159	0.033	0.033
84	Imidachloprid	4		Neonicotenoid		?Metarhizium anisopliae (Ma-2.3)	Fungi	1	systemic	topical	yes	yes	Toll	Musca domestica	Insecta-Diptera	Diptera	0.035	<10%	0.12	0.09	0.21	0.088	<20%	0.057	<20%	0.181	0.14	0.041	0.041
84	Imidachloprid	4		Neonicotenoid		?Metarhizium anisopliae (Ma-4.1)	Fungi	1	systemic	topical	yes	yes	Toll	Musca domestica	Insecta-Diptera	Diptera	0.024	<10%	0.32	0.27	0.54	0.303	<40%	0.252	<40%	0.529	0.479	0.05	0.05
84	Imidachloprid	4		Neonicotenoid		?Metarhizium anisopliae (Ma-4.1)	Fungi	1	systemic	topical	yes	yes	Toll	Musca domestica	Insecta-Diptera	Diptera	0.035	<10%	0.16	0.11	0.31	0.13	<20%	0.078	<20%	0.285	0.197	0.088	0.088
88	?2, 6-di (t-butyl)-p-cresol	Antioxidant				Purpureocillium lilacinum	Fungi	1	systemic	topical	yes	yes	Toll	Tribolium confusum	Insecta-Coleoptera	Coleoptera	0.200299	>10%	0.850523	0.65068	0.850523	0.813	<100%	0.563	<100%	0.813	0.918	-0.105	-0.105
88	?2, 6-di (t-butyl)-p-cresol	Antioxidant				Purpureocillium lilacinum	Fungi	1	systemic	topical	yes	yes	Toll	Tribolium confusum	Insecta-Coleoptera	Coleoptera	0.246942	>10%	0.644495	0.696101	0.797401	0.528	<100%	0.596	<100%	0.731	0.809	-0.079	-0.079
88	?2, 6-di (t-butyl)-p-cresol	Antioxidant				Purpureocillium lilacinum	Fungi	1	systemic	topical	yes	yes	Toll	Tribolium confusum	Insecta-Coleoptera	Coleoptera	0.200311	>10%	0.846661	0.749612	1	0.808	<100%	0.687	<100%	1	0.94	0.06	0.06
91	Thiachloprid	4		Neonicotenoid		Black queen cell virus	Virus	1	systemic	oral	no	no	JAK/STAT	Apis mellifera (L)	Insecta-Hymenoptera	Hymenoptera	0.0216667	<10%	0.06	0	0.103333	0.039	<20%	0	<20%	0.083	0.039	0.066	0.044
91	Thiachloprid	4		Neonicotenoid		Black queen cell virus	Virus	1	systemic	oral	no	no	JAK/STAT	Apis mellifera (L)	Insecta-Hymenoptera	Hymenoptera	0.0816667	<10%	0.146667	0.123333	0.291667	0.071	<20%	0.045	<20%	0.229	0.113	0.116	0.116
91	Thiachloprid	4		Neonicotenoid		Black queen cell virus	Virus	1	systemic	oral	no	no	JAK/STAT	Apis mellifera (L)	Insecta-Hymenoptera	Hymenoptera	0.0816667	<10%	0.146667	0.77	0.915	0.071	<20%	0.75	<100%	0.907	0.767	0.14	0.14
91	Thiachloprid	4		Neonicotenoid		Black queen cell virus	Virus	1	systemic	oral	no	no	JAK/STAT	Apis mellifera	Insecta-Hymenoptera	Hymenoptera	0.396524	>10%	0.31	0.322275	0.489731	0	<20%	0	<20%	0.154	0	0.439	0.154
91	Thiachloprid	4		Neonicotenoid		Nosema ceranae	Microsporidia	1	local	oral	yes	no	Toll	Apis mellifera	Insecta-Hymenoptera	Hymenoptera	0.510535	>10%	0.439222	0.632091	0.941653	0	<20%	0.248	<40%	0.881	0.248	0.742	0.632
96	Beta-Cypermethrin	3		Pyrethroid		?Isaria fumosorosea	Fungi	1	systemic	topical	yes	yes	Toll	Plutella xylostella (L)	Insecta-Lepidoptera	Lepidoptera	0.017	<10%	0.048	0.186	0.151	0.032	<20%	0.172	<20%	0.136	0.198	-0.062	-0.062
96	Beta-Cypermethrin	3		Pyrethroid		?Isaria fumosorosea	Fungi	1	systemic	topical	yes	yes	Toll	Plutella xylostella (L)	Insecta-Lepidoptera	Lepidoptera	0.017	<10%	0.048	0.65	0.701	0.032	<20%	0.644	<100%	0.696	0.655	0.041	0.041
96	Beta-Cypermethrin	3		Pyrethroid		?Isaria fumosorosea	Fungi	1	systemic	topical	yes	yes	Toll	Plutella xylostella (L)	Insecta-Lepidoptera	Lepidoptera	0.061	<10%	0.066	0.65	0.709	0.005	<20%	0.627	<100%	0.69	0.629	0.061	0.061
96	Beta-Cypermethrin	3		Pyrethroid		?Isaria fumosorosea	Fungi	1	systemic	topical	yes	yes	Toll	Plutella xylostella (L)	Insecta-Lepidoptera	Lepidoptera	0.008	<10%	0.026	0.534	0.607	0.018	<20%	0.53	<100%	0.604	0.539	0.065	0.065
96	Beta-Cypermethrin	3		Pyrethroid		?Isaria fumosorosea	Fungi	1	systemic	topical	yes	yes	Toll	Plutella xylostella (L)	Insecta-Lepidoptera	Lepidoptera	0.037	<10%	0.07	0.181	0.274	0.034	<20%	0.15	<20%	0.246	0.179	0.067	0.067
96	Beta-Cypermethrin	3		Pyrethroid		?Isaria fumosorosea	Fungi	1	systemic	topical	yes	yes	Toll	Plutella xylostella (L)	Insecta-Lepidoptera	Lepidoptera	0.061	<10%	0.239	0.862	0.953	0.19	<20%	0.853	<100%	0.95	0.881	0.069	0.069
96	Beta-Cypermethrin	3		Pyrethroid		?Isaria fumosorosea	Fungi	1	systemic	topical	yes	yes	Toll	Plutella xylostella (L)	Insecta-Lepidoptera	Lepidoptera	0.061	<10%	0.138	0.862	0.941	0.082	<20%	0.853	<100%	0.937	0.865	0.072	0.072
96	Beta-Cypermethrin	3		Pyrethroid		?Isaria fumosorosea	Fungi	1	systemic	topical	yes	yes	Toll	Plutella xylostella (L)	Insecta-Lepidoptera	Lepidoptera	0.008	<10%	0.051	0.534	0.65	0.043	<20%	0.53	<100%	0.647	0.551	0.097	0.097
96	Beta-Cypermethrin	3		Pyrethroid		?Isaria fumosorosea	Fungi	1	systemic	topical	yes	yes	Toll	Plutella xylostella (L)	Insecta-Lepidoptera	Lepidoptera	0.055	<10%	0.224	0.631	0.797	0.179	<20%	0.61	<100%	0.785	0.679	0.106	0.106
96	Beta-Cypermethrin	3		Pyrethroid		?Isaria fumosorosea	Fungi	1	systemic	topical	yes	yes	Toll	Plutella xylostella (L)	Insecta-Lepidoptera	Lepidoptera	0.055	<10%	0.128	0.444	0.607	0.077	<20%	0.412	<100%	0.584	0.457	0.127	0.127
96	Beta-Cypermethrin	3		Pyrethroid		?Isaria fumosorosea	Fungi	1	systemic	topical	yes	yes	Toll	Plutella xylostella (L)	Insecta-Lepidoptera	Lepidoptera	0.037	<10%	0.11	0.181	0.374	0.076	<20%	0.15	<20%	0.35	0.214	0.136	0.136
96	Beta-Cypermethrin	3		Pyrethroid		?Isaria fumosorosea	Fungi	1	systemic	topical	yes	yes	Toll	Plutella xylostella (L)	Insecta-Lepidoptera	Lepidoptera	0.037	<10%	0.213	0.181	0.49	0.183	<20%	0.15	<20%	0.47	0.305	0.165	0.165
96	Beta-Cypermethrin	3		Pyrethroid		?Isaria fumosorosea	Fungi	1	systemic	topical	yes	yes	Toll	Plutella xylostella (L)	Insecta-Lepidoptera	Lepidoptera	0.008	<10%	0.12	0.534	0.76	0.113	<20%	0.53	<100%	0.758	0.583	0.175	0.175
96	Beta-Cypermethrin	3		Pyrethroid		?Isaria fumosorosea	Fungi	1	systemic	topical	yes	yes	Toll	Plutella xylostella (L)	Insecta-Lepidoptera	Lepidoptera	0.037	<10%	0.213	0.354	0.642	0.183	<20%	0.329	<40%	0.628	0.452	0.176	0.176
96	Beta-Cypermethrin	3		Pyrethroid		?Isaria fumosorosea	Fungi	1	systemic	topical	yes	yes	Toll	Plutella xylostella (L)	Insecta-Lepidoptera	Lepidoptera	0.061	<10%	0.138	0.65	0.894	0.082	<20%	0.627	<100%	0.887	0.658	0.229	0.229
106	Thiamethoxam (and the metabolite clothiandin)	4		Neonicotenoid		Crithidia bombi	Trypanosomatid-parasite	0	local	oral	no	no	IMD?	Bombus terrestris	Insecta-Hymenotera	Hymenoptera	0.397106	>10%	0.498392	0.599678	1	0.168	<20%	0.336	<40%	1	0.448	0.552	0.552
107	lambda ()-cyhalothrin	3		Pyrethroid		Crithidia bombi	Trypanosomatid-parasite	0	local	oral	no	no	IMD?	Bombus terrestris	Insecta-Hymenotera	Hymenoptera	0.630597	>10%	0.722015	0.682836	0.794776	0.247	<40%	0.141	<20%	0.444	0.354	0.091	0.091
115	Carbaryl	1		AChE-inhibitor		Pasteuria ramosa	Bacteria	1	systemic	injected	yes	no	Toll	Daphnia magna	Branchiopoda-Cladocera	Others	0.03	<10%	0.54	0.22	0.66	0.526	<100%	0.196	<20%	0.649	0.619	0.031	0.031
117	Euphorbia hirta	Plant extract				Bacillus sphaericus	Bacteria	1	systemic	oral	yes	yes	Toll	Anopheles stephensi, P	Insecta-Diptera	Diptera		No Control given	0.226	0.182	0.396	0.226	<40%	0.182	<20%	0.396	0.367	0.029	0.029
117	Euphorbia hirta	Plant extract				Bacillus sphaericus	Bacteria	1	systemic	oral	yes	yes	Toll	Anopheles stephensi, L	Insecta-Diptera	Diptera		No Control given	0.272	0.218	0.466	0.272	<40%	0.218	<40%	0.466	0.431	0.035	0.035
117	Euphorbia hirta	Plant extract				Bacillus sphaericus	Bacteria	1	systemic	oral	yes	yes	Toll	Anopheles stephensi, L	Insecta-Diptera	Diptera		No Control given	0.312	0.25	0.536	0.312	<40%	0.25	<40%	0.536	0.484	0.052	0.052
117	Euphorbia hirta	Plant extract				Bacillus sphaericus	Bacteria	1	systemic	oral	yes	yes	Toll	Anopheles stephensi, L	Insecta-Diptera	Diptera		No Control given	0.408	0.32	0.668	0.408	<100%	0.32	<40%	0.668	0.597	0.071	0.071
117	Euphorbia hirta	Plant extract				Bacillus sphaericus	Bacteria	1	systemic	oral	yes	yes	Toll	Anopheles stephensi, L	Insecta-Diptera	Diptera		No Control given	0.408	0.382	0.722	0.408	<100%	0.382	<40%	0.722	0.634	0.088	0.088
117	Euphorbia hirta	Plant extract				Bacillus sphaericus	Bacteria	1	systemic	oral	yes	yes	Toll	Anopheles stephensi, L	Insecta-Diptera	Diptera		No Control given	0.36	0.35	0.674	0.36	<40%	0.35	<40%	0.674	0.584	0.09	0.09
117	Euphorbia hirta	Plant extract				Bacillus sphaericus	Bacteria	1	systemic	oral	yes	yes	Toll	Anopheles stephensi, L	Insecta-Diptera	Diptera		No Control given	0.312	0.292	0.604	0.312	<40%	0.292	<40%	0.604	0.513	0.091	0.091
117	Euphorbia hirta	Plant extract				Bacillus sphaericus	Bacteria	1	systemic	oral	yes	yes	Toll	Anopheles stephensi, L	Insecta-Diptera	Diptera		No Control given	0.36	0.292	0.638	0.36	<40%	0.292	<40%	0.638	0.547	0.091	0.091
117	Euphorbia hirta	Plant extract				Bacillus sphaericus	Bacteria	1	systemic	oral	yes	yes	Toll	Anopheles stephensi, L	Insecta-Diptera	Diptera		No Control given	0.272	0.264	0.562	0.272	<40%	0.264	<40%	0.562	0.464	0.098	0.098
117	Euphorbia hirta	Plant extract				Bacillus sphaericus	Bacteria	1	systemic	oral	yes	yes	Toll	Anopheles stephensi, P	Insecta-Diptera	Diptera		No Control given	0.226	0.216	0.526	0.226	<40%	0.216	<40%	0.526	0.393	0.133	0.133
117	Euphorbia hirta	Plant extract				Bacillus sphaericus	Bacteria	1	systemic	oral	yes	yes	Toll	Anopheles stephensi, L	Insecta-Diptera	Diptera		No Control given	0.272	0.312	0.692	0.272	<40%	0.312	<40%	0.692	0.499	0.193	0.193
117	Euphorbia hirta	Plant extract				Bacillus sphaericus	Bacteria	1	systemic	oral	yes	yes	Toll	Anopheles stephensi, P	Insecta-Diptera	Diptera		No Control given	0.226	0.26	0.634	0.226	<40%	0.26	<40%	0.634	0.427	0.207	0.207
117	Euphorbia hirta	Plant extract				Bacillus sphaericus	Bacteria	1	systemic	oral	yes	yes	Toll	Anopheles stephensi, L	Insecta-Diptera	Diptera		No Control given	0.312	0.364	0.77	0.312	<40%	0.364	<40%	0.77	0.562	0.208	0.208
117	Euphorbia hirta	Plant extract				Bacillus sphaericus	Bacteria	1	systemic	oral	yes	yes	Toll	Anopheles stephensi, L	Insecta-Diptera	Diptera		No Control given	0.36	0.41	0.884	0.36	<40%	0.41	<100%	0.884	0.622	0.262	0.262
117	Euphorbia hirta	Plant extract				Bacillus sphaericus	Bacteria	1	systemic	oral	yes	yes	Toll	Anopheles stephensi, L	Insecta-Diptera	Diptera		No Control given	0.408	0.46	0.996	0.408	<100%	0.46	<100%	0.996	0.68	0.316	0.316
122	Chlorpenapyr	13				?Paecilomyces fumosoroseus	Fungi	1	systemic	topical	yes	yes	Toll	Tetranychus urticae	Arachnida-Trombidiformes	Arachnida sp.	0.010274	<10%	0.678082	0.5	0.729452	0.675	<100%	0.495	<100%	0.727	0.836	-0.109	-0.109
122	Chlorpenapyr	13				?Verticillium lecanii	Fungi	1	systemic	topical	yes	yes	Toll	Tetranychus urticae	Arachnida-Trombidiformes	Arachnida sp.	0.0189274	<10%	0.722397	0.479495	0.782334	0.717	<100%	0.469	<100%	0.778	0.85	-0.072	-0.072
122	Fenpyroximate	21				?Verticillium lecanii	Fungi	1	systemic	topical	yes	yes	Toll	Tetranychus urticae	Arachnida-Trombidiformes	Arachnida sp.	0.0189274	<10%	0.59306	0.479495	0.602524	0.585	<100%	0.469	<100%	0.595	0.78	-0.185	-0.185
122	Fenpyroximate	21				?Paecilomyces fumosoroseus	Fungi	1	systemic	topical	yes	yes	Toll	Tetranychus urticae	Arachnida-Trombidiformes	Arachnida sp.	0.010274	<10%	0.568493	0.5	0.6	0.564	<100%	0.495	<100%	0.596	0.78	-0.184	-0.184
122	Pyridaben	21				?Verticillium lecanii	Fungi	1	systemic	topical	yes	yes	Toll	Tetranychus urticae	Arachnida-Trombidiformes	Arachnida sp.	0.0189274	<10%	0.529968	0.479495	0.55	0.521	<100%	0.469	<100%	0.541	0.746	-0.204	-0.204
122	Pyridaben	21				?Paecilomyces fumosoroseus	Fungi	1	systemic	topical	yes	yes	Toll	Tetranychus urticae	Arachnida-Trombidiformes	Arachnida sp.	0.0239726	<10%	0.657534	0.708904	0.715753	0.649	<100%	0.702	<100%	0.709	0.895	-0.187	-0.187
128	Fipronil	2				Nosema ceranae	Microsporidia	1	local	oral	yes	no	Toll	Apis mellifera	Insecta-Hymenoptera	Hymenoptera	0.244252	>10%	0.309733	0.229526	0.659968	0.087	<20%	0	<20%	0.55	0.087	0.481	0.463
128	Fipronil	2				Nosema ceranae	Microsporidia	1	local	oral	yes	no	Toll	Apis mellifera	Insecta-Hymenoptera	Hymenoptera	0.248534	>10%	0.305677	0.389707	0.8166	0.076	<20%	0.188	<20%	0.756	0.25	0.506	0.506
128	Fipronil	2				Nosema ceranae	Microsporidia	1	local	oral	yes	no	Toll	Apis mellifera	Insecta-Hymenoptera	Hymenoptera	0.245875	>10%	0.315182	0.391089	0.843234	0.092	<20%	0.193	<20%	0.792	0.267	0.525	0.525
128	Fipronil	2				Nosema ceranae	Microsporidia	1	local	oral	yes	no	Toll	Apis mellifera	Insecta-Hymenoptera	Hymenoptera	0.245847	>10%	0.300664	0.232558	0.717608	0.073	<20%	0	<20%	0.626	0.073	0.569	0.553
133	Carbaryl	1		AChE-inhibitor		Pasteuria ramosa	Bacteria	1	systemic		yes	no	Toll	Daphnia magna	Branchiopoda-Cladocera	Others	0.2834	>10%	0.2988	0.313	0.4103	0.021	<20%	0.041	<20%	0.177	0.062	0.115	0.115
134	Carbaryl	1		AChE-inhibitor		Pasteuria ramosa	Bacteria	1	systemic		yes	no	Toll	Daphnia magna	Branchiopoda-Cladocera	Others	0.0085	<10%	0.0282	0.064	0.0915	0.02	<20%	0.056	<20%	0.084	0.075	0.009	0.009
136	Fipronil	2				Nosema ceranae	Microsporidia	1	local	oral	yes	no	Toll	Apis mellifera	Insecta-Hymenoptera	Hymenoptera	0.104083	>10%	0.146919	0.483688	0.826535	0.048	<20%	0.424	<100%	0.806	0.451	0.355	0.355
136	Thiachloprid	4		Neonicotenoid		Nosema ceranae	Microsporidia	1	local	oral	yes	no	Toll	Apis mellifera	Insecta-Hymenoptera	Hymenoptera	0.0678526	<10%	0.0331509	0.214801	0.45358	0	<20%	0.158	<20%	0.414	0.158	0.288	0.256
139	Carbaryl	1		AChE-inhibitor		Beauveria bassiana	Fungi	1	systemic	topical	yes	yes	Toll	Curculio caryae	Insecta-coleoptera	Coleoptera	0.1343	>10%	0.963	0.287	0.9074	0.957	<100%	0.176	<20%	0.893	0.965	-0.072	-0.072
139	Carbaryl	1		AChE-inhibitor		?Steinernema carpocapsae	Nematode	1	systemic	topical	yes	no	Toll	Curculio caryae	Insecta-coleoptera	Coleoptera	0.1343	>10%	0.4769	0.7639	0.8611	0.396	<40%	0.727	<100%	0.84	0.835	0.004	0.004
139	Carbaryl	1		AChE-inhibitor		?Steinernema carpocapsae	Nematode	1	systemic	topical	yes	no	Toll	Curculio caryae (L)	Insecta-coleoptera	Coleoptera	0.1535	>10%	0.622	0.4764	0.7756	0.553	<100%	0.381	<40%	0.735	0.724	0.011	0.011
139	Carbaryl	1		AChE-inhibitor		Beauveria bassiana	Fungi	1	systemic	topical	yes	yes	Toll	Curculio caryae (L)	Insecta-coleoptera	Coleoptera	0.1535	>10%	0.622	0.1772	0.6693	0.553	<100%	0.028	<20%	0.609	0.566	0.043	0.043
139	Carbaryl	1		AChE-inhibitor		Beauveria bassiana	Fungi	1	systemic	topical	yes	yes	Toll	Curculio caryae	Insecta-coleoptera	Coleoptera	0.1343	>10%	0.4769	0.3056	0.6852	0.396	<40%	0.198	<20%	0.636	0.515	0.121	0.121
139	Cypermethrin	3		Pyrethroid		Beauveria bassiana	Fungi	1	systemic	topical	yes	yes	Toll	Curculio caryae	Insecta-coleoptera	Coleoptera	0.1946	>10%	0.7828	0.3348	0.6199	0.73	<100%	0.174	<20%	0.528	0.777	-0.249	-0.249
139	Cypermethrin	3		Pyrethroid		?Steinernema carpocapsae	Nematode	1	systemic	topical	yes	no	Toll	Curculio caryae	Insecta-coleoptera	Coleoptera	0.1946	>10%	0.4253	0.9683	0.9231	0.286	<40%	0.961	<100%	0.905	0.972	-0.067	-0.067
139	Cypermethrin	3		Pyrethroid		Beauveria bassiana	Fungi	1	systemic	topical	yes	yes	Toll	Curculio caryae (L)	Insecta-coleoptera	Coleoptera	0.1535	>10%	0.2008	0.1772	0.2283	0.056	<20%	0.028	<20%	0.088	0.082	0.006	0.006
139	Cypermethrin	3		Pyrethroid		?Steinernema carpocapsae	Nematode	1	systemic	topical	yes	no	Toll	Curculio caryae	Insecta-coleoptera	Coleoptera	0.1946	>10%	0.7828	0.9819	1	0.73	<100%	0.978	<100%	1	0.994	0.006	0.006
139	Cypermethrin	3		Pyrethroid		Beauveria bassiana	Fungi	1	systemic	topical	yes	yes	Toll	Curculio caryae	Insecta-coleoptera	Coleoptera	0.1946	>10%	0.4253	0.1946	0.4525	0.286	<40%	0	<20%	0.32	0.286	0.034	0.034
139	Cypermethrin	3		Pyrethroid		?Steinernema carpocapsae	Nematode	1	systemic	topical	yes	no	Toll	Curculio caryae (L)	Insecta-coleoptera	Coleoptera	0.1535	>10%	0.2008	0.4764	0.6614	0.056	<20%	0.381	<40%	0.6	0.416	0.184	0.184
140	Imidachloprid	4		Neonicotenoid		Metarhizium anisopliae	Fungi	1	systemic	topical	yes	yes	Toll	Aedes aegypti	Insecta-Diptera	Diptera	0.197649	>10%	0	0.461838	0.547941	0	<20%	0.329	<40%	0.437	0.329	0.273	0.107
140	Imidachloprid	4		Neonicotenoid		Metarhizium anisopliae	Fungi	1	systemic	topical	yes	yes	Toll	Aedes aegypti	Insecta-Diptera	Diptera	0.15897	>10%	0	0.784615	0.941884	0	<20%	0.744	<100%	0.931	0.744	0.235	0.187
140	Imidachloprid	4		Neonicotenoid		Metarhizium anisopliae	Fungi	1	systemic	topical	yes	yes	Toll	Aedes aegypti	Insecta-Diptera	Diptera	0.196966	>10%	0	0.729175	0.920454	0	<20%	0.663	<100%	0.901	0.663	0.321	0.238
143	Carbaryl	1		AChE-inhibitor		Pasteuria ramosa	Bacteria	1	systemic	oral	yes	no	Toll	Daphnia magna	Branchiopoda-Cladocera	Others	0.0549	<10%	0.042	0.1459	0.0946	0	<20%	0.096	<20%	0.042	0.096	-0.042	-0.054
143	Carbaryl	1		AChE-inhibitor		Pasteuria ramosa	Bacteria	1	systemic	oral	yes	no	Toll	Daphnia magna	Branchiopoda-Cladocera	Others	0	Zero	0	0.0133	0.0133	0	<20%	0.013	<20%	0.013	0.013	0	0
143	Carbaryl	1		AChE-inhibitor		Pasteuria ramosa	Bacteria	1	systemic	oral	yes	no	Toll	Daphnia magna	Branchiopoda-Cladocera	Others	0.0549	<10%	0.1342	0.1459	0.2545	0.084	<20%	0.096	<20%	0.211	0.172	0.039	0.039
143	Carbaryl	1		AChE-inhibitor		Pasteuria ramosa	Bacteria	1	systemic	oral	yes	no	Toll	Daphnia magna	Branchiopoda-Cladocera	Others	0	Zero	0.0133	0.0133	0.0958	0.013	<20%	0.013	<20%	0.096	0.026	0.069	0.069
147	Permethrin	3		Pyrethroid		Beauveria bassiana	Fungi	1	systemic	topical	yes	yes	Toll	Anopheles gambiae	Insecta-Diptera	Diptera	0.072	<10%	0.223	0.335	0.438323	0.163	<20%	0.283	<40%	0.395	0.4	-0.005	-0.005
147	Permethrin	3		Pyrethroid		Metarhizium anisopliae	Fungi	1	systemic	topical	yes	yes	Toll	Anopheles gambiae	Insecta-Diptera	Diptera	0.072	<10%	0.223	0.182	0.35	0.163	<20%	0.119	<20%	0.3	0.262	0.038	0.038
147	Permethrin	3		Pyrethroid		Metarhizium anisopliae	Fungi	1	systemic	topical	yes	yes	Toll	Anopheles gambiae	Insecta-Diptera	Diptera	0.083	<10%	0.137079	0.395506	0.552809	0.059	<20%	0.341	<40%	0.512	0.38	0.133	0.133
147	Permethrin	3		Pyrethroid		Beauveria bassiana	Fungi	1	systemic	topical	yes	yes	Toll	Anopheles gambiae	Insecta-Diptera	Diptera	0.072	<10%	0.228	0.335	0.618	0.168	<20%	0.283	<40%	0.588	0.404	0.184	0.184
147	Permethrin	3		Pyrethroid		Beauveria bassiana	Fungi	1	systemic	topical	yes	yes	Toll	Anopheles gambiae	Insecta-Diptera	Diptera	0.083	<10%	0.137079	0.413483	0.624719	0.059	<20%	0.36	<40%	0.591	0.398	0.193	0.193
147	Permethrin	3		Pyrethroid		Metarhizium anisopliae	Fungi	1	systemic	topical	yes	yes	Toll	Anopheles gambiae	Insecta-Diptera	Diptera	0.072	<10%	0.228	0.182	0.505	0.168	<20%	0.119	<20%	0.467	0.267	0.2	0.2
147	Permethrin	3		Pyrethroid		Metarhizium anisopliae	Fungi	1	systemic	topical	yes	yes	Toll	Anopheles gambiae	Insecta-Diptera	Diptera	0.083	<10%	0.18427	0.395506	0.65618	0.11	<20%	0.341	<40%	0.625	0.414	0.211	0.211
147	Permethrin	3		Pyrethroid		Beauveria bassiana	Fungi	1	systemic	topical	yes	yes	Toll	Anopheles gambiae	Insecta-Diptera	Diptera	0.083	<10%	0.18427	0.413483	0.703371	0.11	<20%	0.36	<40%	0.677	0.431	0.245	0.245
149	Imidachloprid	4		Neonicotenoid		Nosema apis/ceranae	Microsporidia	1	local	oral	yes	no	Toll	Apis mellifera	Insecta-Hymenoptera	Hymenoptera	0.0585149	<10%	0.107438	0.286438	0.40577	0.052	<20%	0.242	<40%	0.369	0.281	0.087	0.087
149	Imidachloprid	4		Neonicotenoid		Nosema apis/ceranae	Microsporidia	1	local	oral	yes	no	Toll	Apis mellifera	Insecta-Hymenoptera	Hymenoptera	0.0558875	<10%	0.165501	0.281834	0.457449	0.116	<20%	0.239	<40%	0.425	0.328	0.098	0.098
149	Imidachloprid	4		Neonicotenoid		Nosema apis/ceranae	Microsporidia	1	local	oral	yes	no	Toll	Apis mellifera	Insecta-Hymenoptera	Hymenoptera	0.0620299	<10%	0.182298	0.287999	0.707133	0.128	<20%	0.241	<40%	0.688	0.338	0.35	0.35
164	Chlorantraniliprole	28		Ryanodine_Receptor		Heterorhabditis bacteriophora	Nematode	1	systemic	topical	yes	yes	Toll	?Popillia japonica (L)	Insecta-coleoptera	Coleoptera	0.0023753	<10%	0.503563	0.152019	0.505938	0.502	<100%	0.15	<20%	0.505	0.577	-0.072	-0.072
164	Chlorantraniliprole	28		Ryanodine_Receptor		Heterorhabditis bacteriophora	Nematode	1	systemic	topical	yes	yes	Toll	?Anomala orientalis (L)	Insecta-Coleoptera	Coleoptera	0.0801	<10%	0.201299	0.339827	0.45671	0.132	<20%	0.282	<40%	0.409	0.377	0.033	0.033
164	Chlorantraniliprole	28		Ryanodine_Receptor		Heterorhabditis bacteriophora	Nematode	1	systemic	topical	yes	yes	Toll	?Anomala orientalis (L)	Insecta-Coleoptera	Coleoptera	0.0602007	<10%	0.219064	0.259197	0.419732	0.169	<20%	0.212	<40%	0.383	0.345	0.038	0.038
164	Chlorantraniliprole	28		Ryanodine_Receptor		Heterorhabditis bacteriophora	Nematode	1	systemic	topical	yes	yes	Toll	?Popillia japonica (L)	Insecta-coleoptera	Coleoptera	0.0023753	<10%	0.232779	0.0831354	0.351544	0.231	<40%	0.081	<20%	0.35	0.293	0.057	0.057
164	Chlorantraniliprole	28		Ryanodine_Receptor		Heterorhabditis bacteriophora	Nematode	1	systemic	topical	yes	yes	Toll	?Anomala orientalis (L)	Insecta-Coleoptera	Coleoptera	0.0801	<10%	0.0844156	0.339827	0.400433	0.005	<20%	0.282	<40%	0.348	0.286	0.063	0.063
164	Chlorantraniliprole	28		Ryanodine_Receptor		Heterorhabditis bacteriophora	Nematode	1	systemic	topical	yes	yes	Toll	?Anomala orientalis (L)	Insecta-Coleoptera	Coleoptera	0.0602007	<10%	0.158863	0.259197	0.41806	0.105	<20%	0.212	<40%	0.381	0.294	0.086	0.086
164	Chlorantraniliprole	28		Ryanodine_Receptor		Heterorhabditis bacteriophora	Nematode	1	systemic	topical	yes	yes	Toll	?Anomala orientalis (L)	Insecta-Coleoptera	Coleoptera	0.00481928	<10%	0.4	0.0409639	0.522892	0.397	<40%	0.036	<20%	0.521	0.419	0.102	0.102
164	Chlorantraniliprole	28		Ryanodine_Receptor		Heterorhabditis bacteriophora	Nematode	1	systemic	topical	yes	yes	Toll	?Popillia japonica (L)	Insecta-coleoptera	Coleoptera	0.0023753	<10%	0.152019	0.152019	0.4038	0.15	<20%	0.15	<20%	0.402	0.278	0.125	0.125
164	Chlorantraniliprole	28		Ryanodine_Receptor		Heterorhabditis bacteriophora	Nematode	1	systemic	topical	yes	yes	Toll	?Anomala orientalis (L)	Insecta-Coleoptera	Coleoptera	0.00240964	<10%	0.501205	0.272289	0.773494	0.5	<100%	0.271	<40%	0.773	0.635	0.138	0.138
164	Chlorantraniliprole	28		Ryanodine_Receptor		Heterorhabditis bacteriophora	Nematode	1	systemic	topical	yes	yes	Toll	?Popillia japonica (L)	Insecta-coleoptera	Coleoptera	0.0023753	<10%	0.232779	0.211401	0.541568	0.231	<40%	0.21	<40%	0.54	0.392	0.148	0.148
164	Chlorantraniliprole	28		Ryanodine_Receptor		Heterorhabditis bacteriophora	Nematode	1	systemic	topical	yes	yes	Toll	?Popillia japonica (L)	Insecta-coleoptera	Coleoptera	0.0023753	<10%	0.503563	0.301663	0.80285	0.502	<100%	0.3	<40%	0.802	0.652	0.151	0.151
164	Chlorantraniliprole	28		Ryanodine_Receptor		Heterorhabditis bacteriophora	Nematode	1	systemic	topical	yes	yes	Toll	?Anomala orientalis (L)	Insecta-Coleoptera	Coleoptera	0.00240964	<10%	0.501205	0.142169	0.727711	0.5	<100%	0.14	<20%	0.727	0.57	0.157	0.157
164	Chlorantraniliprole	28		Ryanodine_Receptor		Heterorhabditis bacteriophora	Nematode	1	systemic	topical	yes	yes	Toll	?Anomala orientalis (L)	Insecta-Coleoptera	Coleoptera	0.0602007	<10%	0.158863	0.377926	0.600334	0.105	<20%	0.338	<40%	0.575	0.408	0.167	0.167
164	Chlorantraniliprole	28		Ryanodine_Receptor		Heterorhabditis bacteriophora	Nematode	1	systemic	topical	yes	yes	Toll	?Anomala orientalis (L)	Insecta-Coleoptera	Coleoptera	0.00240964	<10%	0.142169	0.142169	0.450602	0.14	<20%	0.14	<20%	0.449	0.261	0.189	0.189
164	Chlorantraniliprole	28		Ryanodine_Receptor		Heterorhabditis bacteriophora	Nematode	1	systemic	topical	yes	yes	Toll	?Popillia japonica (L)	Insecta-coleoptera	Coleoptera	0.0023753	<10%	0.152019	0.301663	0.603325	0.15	<20%	0.3	<40%	0.602	0.405	0.197	0.197
164	Chlorantraniliprole	28		Ryanodine_Receptor		Heterorhabditis bacteriophora	Nematode	1	systemic	topical	yes	yes	Toll	?Anomala orientalis (L)	Insecta-Coleoptera	Coleoptera	0.00240964	<10%	0.142169	0.272289	0.587952	0.14	<20%	0.271	<40%	0.587	0.373	0.214	0.214
164	Chlorantraniliprole	28		Ryanodine_Receptor		Heterorhabditis bacteriophora	Nematode	1	systemic	topical	yes	yes	Toll	?Anomala orientalis (L)	Insecta-Coleoptera	Coleoptera	0.00481928	<10%	0.4	0.240964	0.761446	0.397	<40%	0.237	<40%	0.76	0.54	0.22	0.22
164	Chlorantraniliprole	28		Ryanodine_Receptor		Heterorhabditis bacteriophora	Nematode	1	systemic	topical	yes	yes	Toll	?Anomala orientalis (L)	Insecta-Coleoptera	Coleoptera		No Control given	0.079922	0.243665	0.549708	0.08	<20%	0.244	<40%	0.55	0.304	0.246	0.246
164	Chlorantraniliprole	28		Ryanodine_Receptor		Heterorhabditis bacteriophora	Nematode	1	systemic	topical	yes	yes	Toll	?Anomala orientalis (L)	Insecta-Coleoptera	Coleoptera	0.0602007	<10%	0.219064	0.377926	0.719064	0.169	<20%	0.338	<40%	0.701	0.45	0.251	0.251
164	Chlorantraniliprole	28		Ryanodine_Receptor		Heterorhabditis bacteriophora	Nematode	1	systemic	topical	yes	yes	Toll	?Anomala orientalis (L)	Insecta-Coleoptera	Coleoptera	0.0801	<10%	0.201299	0.339827	0.658009	0.132	<20%	0.282	<40%	0.628	0.377	0.251	0.251
164	Chlorantraniliprole	28		Ryanodine_Receptor		Heterorhabditis bacteriophora	Nematode	1	systemic	topical	yes	yes	Toll	?Anomala orientalis (L)	Insecta-Coleoptera	Coleoptera	0.0801	<10%	0.0865801	0.339827	0.599567	0.007	<20%	0.282	<40%	0.565	0.287	0.277	0.277
164	Chlorantraniliprole	28		Ryanodine_Receptor		Heterorhabditis bacteriophora	Nematode	1	systemic	topical	yes	yes	Toll	?Anomala orientalis (L)	Insecta-Coleoptera	Coleoptera	0.0801	<10%	0.145022	0.339827	0.655844	0.071	<20%	0.282	<40%	0.626	0.333	0.293	0.293
164	Chlorantraniliprole	28		Ryanodine_Receptor		Heterorhabditis bacteriophora	Nematode	1	systemic	topical	yes	yes	Toll	?Popillia japonica (L)	Insecta-coleoptera	Coleoptera	0.0502	<10%	0.2692	0.2977	0.8177	0.231	<40%	0.261	<40%	0.808	0.431	0.377	0.377
164	Chlorantraniliprole	28		Ryanodine_Receptor		Heterorhabditis bacteriophora	Nematode	1	systemic	topical	yes	yes	Toll	?Anomala orientalis (L)	Insecta-Coleoptera	Coleoptera	0.0801	<10%	0.0865801	0.339827	0.714286	0.007	<20%	0.282	<40%	0.689	0.287	0.402	0.402
164	Chlorantraniliprole	28		Ryanodine_Receptor		Heterorhabditis bacteriophora	Nematode	1	systemic	topical	yes	yes	Toll	?Cyclocephala borealis (L)	Insecta-coleoptera	Coleoptera	0.0268	<10%	0.1153	0.1789	0.836	0.091	<20%	0.156	<20%	0.831	0.233	0.598	0.598
170	Chlorfluazuron	15				Nucleopolyhedrovirus	Virus	1	systemic	oral	yes	no	JAK/STAT	Spodoptera litura (L)	Insecta-Lepidoptera	Lepidoptera		No Control given	0.75052	0.413721	0.995842	0.751	<100%	0.414	<100%	0.996	0.854	0.142	0.142
170	Chlorfluazuron	15				Nucleopolyhedrovirus	Virus	1	systemic	oral	yes	no	JAK/STAT	Spodoptera litura (L)	Insecta-Lepidoptera	Lepidoptera		No Control given	0.424116	0.413721	0.925156	0.424	<100%	0.414	<100%	0.925	0.662	0.263	0.263
170	Chlorfluazuron	15				Nucleopolyhedrovirus	Virus	1	systemic	oral	yes	no	JAK/STAT	Spodoptera litura (L)	Insecta-Lepidoptera	Lepidoptera		No Control given	0.014553	0.413721	0.893971	0.015	<20%	0.414	<100%	0.894	0.422	0.472	0.472
170	Chlorfluazuron	15				Nucleopolyhedrovirus	Virus	1	systemic	oral	yes	no	JAK/STAT	Spodoptera litura (L)	Insecta-Lepidoptera	Lepidoptera		No Control given	0.122661	0.413721	1	0.123	<20%	0.414	<100%	1	0.486	0.514	0.514
171	Imidachloprid	4		Neonicotenoid		Beauveria bassiana	Fungi	1	systemic	topical	yes	yes	Toll	Scapteriscus borellii	Insecta-Orthoptera	Others	0.1458	>10%	0.375	0.3208	0.5208	0.268	<40%	0.205	<40%	0.439	0.418	0.021	0.021
171	Imidachloprid	4		Neonicotenoid		Beauveria bassiana	Fungi	1	systemic	topical	yes	yes	Toll	Scapteriscus borellii	Insecta-Orthoptera	Others	0.1605	>10%	0.3786	0.4568	0.6955	0.26	<40%	0.353	<40%	0.637	0.521	0.116	0.116
171	Imidachloprid	4		Neonicotenoid		Beauveria bassiana	Fungi	1	systemic	topical	yes	yes	Toll	Scapteriscus borellii	Insecta-Orthoptera	Others	0.1644	>10%	0.3733	0.2578	0.6756	0.25	<40%	0.112	<20%	0.612	0.334	0.278	0.278
172	Azadirachtin	UN				Nucleopolyhedrovirus	Virus	1	systemic	oral	yes	no	JAK/STAT	Spodoptera litura (L)	Insecta-Lepidoptera	Lepidoptera	0.0184615	<10%	0.323077	0.264615	0.793846	0.31	<40%	0.251	<40%	0.79	0.483	0.307	0.307
172	Azadirachtin	UN				Nucleopolyhedrovirus	Virus	1	systemic	oral	yes	no	JAK/STAT	Spodoptera litura (L)	Insecta-Lepidoptera	Lepidoptera	0.0123077	<10%	0.301538	0.243077	0.787692	0.293	<40%	0.234	<40%	0.785	0.458	0.327	0.327
172	Azadirachtin	UN				Nucleopolyhedrovirus	Virus	1	systemic	oral	yes	no	JAK/STAT	Spodoptera litura (L)	Insecta-Lepidoptera	Lepidoptera	0.0153846	<10%	0.273846	0.252308	0.778462	0.262	<40%	0.241	<40%	0.775	0.44	0.335	0.335
172	Azadirachtin	UN				Nucleopolyhedrovirus	Virus	1	systemic	oral	yes	no	JAK/STAT	Spodoptera litura (L)	Insecta-Lepidoptera	Lepidoptera	0.0123077	<10%	0.270769	0.24	0.772308	0.262	<40%	0.231	<40%	0.769	0.432	0.338	0.338
172	Azadirachtin	UN				Nucleopolyhedrovirus	Virus	1	systemic	oral	yes	no	JAK/STAT	Spodoptera litura (L)	Insecta-Lepidoptera	Lepidoptera		No Control given	0.336842	0.28807	0.968224	0.337	<40%	0.288	<40%	0.968	0.528	0.44	0.44
172	Azadirachtin	UN				Nucleopolyhedrovirus	Virus	1	systemic	oral	yes	no	JAK/STAT	Spodoptera litura (L)	Insecta-Lepidoptera	Lepidoptera	0.0123077	<10%	0.0830769	0.0646154	0.587692	0.072	<20%	0.053	<20%	0.583	0.121	0.462	0.462
172	Azadirachtin	UN				Nucleopolyhedrovirus	Virus	1	systemic	oral	yes	no	JAK/STAT	Spodoptera litura (L)	Insecta-Lepidoptera	Lepidoptera	0.0123077	<10%	0.08	0.0523077	0.581538	0.069	<20%	0.04	<20%	0.576	0.106	0.47	0.47
172	Azadirachtin	UN				Nucleopolyhedrovirus	Virus	1	systemic	oral	yes	no	JAK/STAT	Spodoptera litura (L)	Insecta-Lepidoptera	Lepidoptera	0.0153846	<10%	0.0769231	0.0615385	0.587692	0.063	<20%	0.047	<20%	0.581	0.106	0.475	0.475
172	Azadirachtin	UN				Nucleopolyhedrovirus	Virus	1	systemic	oral	yes	no	JAK/STAT	Spodoptera litura (L)	Insecta-Lepidoptera	Lepidoptera	0.0184615	<10%	0.104615	0.0461538	0.603077	0.088	<20%	0.028	<20%	0.596	0.114	0.482	0.482
172	Azadirachtin	UN				Nucleopolyhedrovirus	Virus	1	systemic	oral	yes	no	JAK/STAT	Spodoptera litura (L)	Insecta-Lepidoptera	Lepidoptera		No Control given	0.115789	0.0757895	0.706542	0.116	<20%	0.076	<20%	0.707	0.183	0.524	0.524
179	Imidachloprid	4		Neonicotenoid		Metarhizium anisopliae	Fungi	1	systemic	topical	yes	yes	Toll	Cyrtomenus bergi (N)	Insecta-Hemiptera	Hemiptera	0.092	<10%	0.3	0.617	0.808	0.229	<40%	0.578	<100%	0.789	0.675	0.114	0.114
179	Imidachloprid	4		Neonicotenoid		Metarhizium anisopliae	Fungi	1	systemic	topical	yes	yes	Toll	Cyrtomenus bergi (N)	Insecta-Hemiptera	Hemiptera	0.054	<10%	0.384	0.08	0.562	0.349	<40%	0.027	<20%	0.537	0.367	0.17	0.17
179	Imidachloprid	4		Neonicotenoid		Metarhizium anisopliae	Fungi	1	systemic	topical	yes	yes	Toll	Cyrtomenus bergi (N)	Insecta-Hemiptera	Hemiptera	0.054	<10%	0.384	0.098	0.616	0.349	<40%	0.047	<20%	0.594	0.379	0.215	0.215
179	Imidachloprid	4		Neonicotenoid		Metarhizium anisopliae	Fungi	1	systemic	topical	yes	yes	Toll	Cyrtomenus bergi (N)	Insecta-Hemiptera	Hemiptera	0.071	<10%	0.2	0.186	0.652	0.139	<20%	0.124	<20%	0.625	0.245	0.38	0.38
179	Imidachloprid	4		Neonicotenoid		Metarhizium anisopliae	Fungi	1	systemic	topical	yes	yes	Toll	Cyrtomenus bergi (N)	Insecta-Hemiptera	Hemiptera	0.054	<10%	0.384	0.134	0.812	0.349	<40%	0.085	<20%	0.801	0.404	0.397	0.397
179	Imidachloprid	4		Neonicotenoid		Metarhizium anisopliae	Fungi	1	systemic	topical	yes	yes	Toll	Cyrtomenus bergi (N)	Insecta-Hemiptera	Hemiptera	0.125	>10%	0.158	0.225	0.625	0.038	<20%	0.114	<20%	0.571	0.148	0.424	0.424
181	Methyl parathion	1		AChE-inhibitor		Vibrio parahaemolyticus	Bacteria	1	systemic	oral	yes	no	IMD	Litopenaeus vannamei	Malacostraca - Decapoda	Others	0.0027	<10%	0.0912	0.0749	0.3511	0.089	<20%	0.072	<20%	0.349	0.155	0.195	0.195
185	Diflubenzuron	15				Nosema sp.	Microsporidia	1	local	oral	yes	no	Toll	Lymantria dispar (L)	Insecta-Lepidoptera	Lepidoptera	0.0283251	<10%	0.529421	0.089	0.357311	0.516	<100%	0.062	<20%	0.339	0.546	-0.207	-0.207
185	Diflubenzuron	15				Nosema sp.	Microsporidia	1	local	oral	yes	no	Toll	Lymantria dispar (L)	Insecta-Lepidoptera	Lepidoptera	0.0283251	<10%	0.529421	0.089	0.736403	0.516	<100%	0.062	<20%	0.729	0.546	0.183	0.183
185	Diflubenzuron	15				Nosema sp.	Microsporidia	1	local	oral	yes	no	Toll	Lymantria dispar (L)	Insecta-Lepidoptera	Lepidoptera	0.0283251	<10%	0.529421	0.089	0.933423	0.516	<100%	0.062	<20%	0.931	0.546	0.386	0.386
186	Azadirachtin	UN				Paecilomyces fumosoroseus	Fungi	1	systemic	topical	yes	yes	Toll	Bemisia argentifolii (L)	Insecta-Hemiptera	Hemiptera	0.0645161	<10%	0.495756	0.794567	0.757216	0.461	<100%	0.78	<100%	0.74	0.882	-0.141	-0.141
186	Azadirachtin	UN				Paecilomyces fumosoroseus	Fungi	1	systemic	topical	yes	yes	Toll	Bemisia argentifolii (L)	Insecta-Hemiptera	Hemiptera	0.0645161	<10%	0.24618	0.329372	0.341256	0.194	<20%	0.283	<40%	0.296	0.422	-0.127	-0.127
186	Azadirachtin	UN				Paecilomyces fumosoroseus	Fungi	1	systemic	topical	yes	yes	Toll	Bemisia argentifolii (L)	Insecta-Hemiptera	Hemiptera	0.0423012	<10%	0.274112	0.341794	0.380711	0.242	<40%	0.313	<40%	0.353	0.479	-0.126	-0.126
186	Azadirachtin	UN				Paecilomyces fumosoroseus	Fungi	1	systemic	topical	yes	yes	Toll	Bemisia argentifolii (L)	Insecta-Hemiptera	Hemiptera	0.0645161	<10%	0.24618	0.434635	0.429542	0.194	<20%	0.396	<40%	0.39	0.513	-0.123	-0.123
186	Azadirachtin	UN				Paecilomyces fumosoroseus	Fungi	1	systemic	topical	yes	yes	Toll	Bemisia argentifolii (L)	Insecta-Hemiptera	Hemiptera	0.0645161	<10%	0.24618	0.794567	0.721562	0.194	<20%	0.78	<100%	0.702	0.823	-0.121	-0.121
186	Azadirachtin	UN				Paecilomyces fumosoroseus	Fungi	1	systemic	topical	yes	yes	Toll	Bemisia argentifolii (L)	Insecta-Hemiptera	Hemiptera	0.0423012	<10%	0.446701	0.739425	0.756345	0.422	<100%	0.728	<100%	0.746	0.843	-0.097	-0.097
186	Azadirachtin	UN				Paecilomyces fumosoroseus	Fungi	1	systemic	topical	yes	yes	Toll	Bemisia argentifolii (L)	Insecta-Hemiptera	Hemiptera	0.0645161	<10%	0.689304	0.329372	0.697793	0.668	<100%	0.283	<40%	0.677	0.762	-0.085	-0.085
186	Azadirachtin	UN				Paecilomyces fumosoroseus	Fungi	1	systemic	topical	yes	yes	Toll	Bemisia argentifolii (L)	Insecta-Hemiptera	Hemiptera	0.0423012	<10%	0.274112	0.448393	0.507614	0.242	<40%	0.424	<100%	0.486	0.563	-0.078	-0.078
186	Azadirachtin	UN				Paecilomyces fumosoroseus	Fungi	1	systemic	topical	yes	yes	Toll	Bemisia argentifolii (L)	Insecta-Hemiptera	Hemiptera	0.0735346	<10%	0.353286	0.383659	0.498757	0.302	<40%	0.335	<40%	0.459	0.536	-0.077	-0.077
186	Azadirachtin	UN				Paecilomyces fumosoroseus	Fungi	1	systemic	topical	yes	yes	Toll	Bemisia argentifolii (L)	Insecta-Hemiptera	Hemiptera	0.0735346	<10%	0.353286	0.548313	0.634636	0.302	<40%	0.512	<100%	0.606	0.66	-0.054	-0.054
186	Azadirachtin	UN				Paecilomyces fumosoroseus	Fungi	1	systemic	topical	yes	yes	Toll	Bemisia argentifolii (L)	Insecta-Hemiptera	Hemiptera	0.0645161	<10%	0.689304	0.434635	0.7691	0.668	<100%	0.396	<40%	0.753	0.799	-0.046	-0.046
186	Azadirachtin	UN				Paecilomyces fumosoroseus	Fungi	1	systemic	topical	yes	yes	Toll	Bemisia argentifolii (L)	Insecta-Hemiptera	Hemiptera	0.0645161	<10%	0.689304	0.794567	0.891341	0.668	<100%	0.78	<100%	0.884	0.927	-0.043	-0.043
186	Azadirachtin	UN				Paecilomyces fumosoroseus	Fungi	1	systemic	topical	yes	yes	Toll	Bemisia argentifolii (L)	Insecta-Hemiptera	Hemiptera	0.0645161	<10%	0.495756	0.329372	0.617997	0.461	<100%	0.283	<40%	0.592	0.614	-0.022	-0.022
186	Azadirachtin	UN				Paecilomyces fumosoroseus	Fungi	1	systemic	topical	yes	yes	Toll	Bemisia argentifolii (L)	Insecta-Hemiptera	Hemiptera	0.0423012	<10%	0.700508	0.341794	0.778342	0.687	<100%	0.313	<40%	0.769	0.785	-0.017	-0.017
186	Azadirachtin	UN				Paecilomyces fumosoroseus	Fungi	1	systemic	topical	yes	yes	Toll	Bemisia argentifolii (L)	Insecta-Hemiptera	Hemiptera	0.0735346	<10%	0.353286	0.706572	0.780107	0.302	<40%	0.683	<100%	0.763	0.779	-0.016	-0.016
186	Azadirachtin	UN				Paecilomyces fumosoroseus	Fungi	1	systemic	topical	yes	yes	Toll	Bemisia argentifolii (L)	Insecta-Hemiptera	Hemiptera	0.0423012	<10%	0.700508	0.448393	0.817259	0.687	<100%	0.424	<100%	0.809	0.82	-0.011	-0.011
186	Azadirachtin	UN				Paecilomyces fumosoroseus	Fungi	1	systemic	topical	yes	yes	Toll	Bemisia argentifolii (L)	Insecta-Hemiptera	Hemiptera	0.0735346	<10%	0.458792	0.548313	0.732149	0.416	<100%	0.512	<100%	0.711	0.715	-0.004	-0.004
186	Azadirachtin	UN				Paecilomyces fumosoroseus	Fungi	1	systemic	topical	yes	yes	Toll	Bemisia argentifolii (L)	Insecta-Hemiptera	Hemiptera	0.0423012	<10%	0.274112	0.739425	0.798646	0.242	<40%	0.728	<100%	0.79	0.794	-0.004	-0.004
186	Azadirachtin	UN				Paecilomyces fumosoroseus	Fungi	1	systemic	topical	yes	yes	Toll	Bemisia argentifolii (L)	Insecta-Hemiptera	Hemiptera	0.0735346	<10%	0.458792	0.706572	0.828064	0.416	<100%	0.683	<100%	0.814	0.815	-0.001	-0.001
186	Azadirachtin	UN				Paecilomyces fumosoroseus	Fungi	1	systemic	topical	yes	yes	Toll	Bemisia argentifolii (L)	Insecta-Hemiptera	Hemiptera	0.0423012	<10%	0.700508	0.739425	0.922166	0.687	<100%	0.728	<100%	0.919	0.915	0.004	0.004
186	Azadirachtin	UN				Paecilomyces fumosoroseus	Fungi	1	systemic	topical	yes	yes	Toll	Bemisia argentifolii (L)	Insecta-Hemiptera	Hemiptera	0.0423012	<10%	0.446701	0.448393	0.700508	0.422	<100%	0.424	<100%	0.687	0.667	0.02	0.02
186	Azadirachtin	UN				Paecilomyces fumosoroseus	Fungi	1	systemic	topical	yes	yes	Toll	Bemisia argentifolii (L)	Insecta-Hemiptera	Hemiptera	0.0645161	<10%	0.495756	0.434635	0.724958	0.461	<100%	0.396	<40%	0.706	0.674	0.032	0.032
186	Azadirachtin	UN				Paecilomyces fumosoroseus	Fungi	1	systemic	topical	yes	yes	Toll	Bemisia argentifolii (L)	Insecta-Hemiptera	Hemiptera	0.0423012	<10%	0.446701	0.341794	0.65313	0.422	<100%	0.313	<40%	0.638	0.603	0.035	0.035
186	Azadirachtin	UN				Paecilomyces fumosoroseus	Fungi	1	systemic	topical	yes	yes	Toll	Bemisia argentifolii (L)	Insecta-Hemiptera	Hemiptera	0.0735346	<10%	0.458792	0.383659	0.677798	0.416	<100%	0.335	<40%	0.652	0.611	0.041	0.041
186	Azadirachtin	UN				Paecilomyces fumosoroseus	Fungi	1	systemic	topical	yes	yes	Toll	Bemisia argentifolii (L)	Insecta-Hemiptera	Hemiptera	0.0735346	<10%	0.577087	0.706572	0.912789	0.544	<100%	0.683	<100%	0.906	0.855	0.05	0.05
186	Azadirachtin	UN				Paecilomyces fumosoroseus	Fungi	1	systemic	topical	yes	yes	Toll	Bemisia argentifolii (L)	Insecta-Hemiptera	Hemiptera	0.0735346	<10%	0.577087	0.548313	0.850444	0.544	<100%	0.512	<100%	0.839	0.777	0.061	0.061
186	Azadirachtin	UN				Paecilomyces fumosoroseus	Fungi	1	systemic	topical	yes	yes	Toll	Bemisia argentifolii (L)	Insecta-Hemiptera	Hemiptera	0.0735346	<10%	0.577087	0.383659	0.794494	0.544	<100%	0.335	<40%	0.778	0.696	0.082	0.082
189	Boric acid	8				Metarhizium anisopliae	Fungi	1	systemic	topical	yes	yes	Toll	Blattella germanica	Insecta-Dictyoptera	Others		No Control given	0.56227	0.143946	0.914854	0.562	<100%	0.144	<20%	0.915	0.625	0.29	0.29
189	Boric acid	8				Metarhizium anisopliae	Fungi	1	systemic	topical	yes	yes	Toll	Blattella germanica	Insecta-Dictyoptera	Others		No Control given	0	0.3	0.65	0	<20%	0.3	<40%	0.65	0.3	0.35	0.35
189	Boric acid	8				Metarhizium anisopliae	Fungi	1	systemic	topical	yes	yes	Toll	Blattella germanica	Insecta-Dictyoptera	Others		No Control given	0	0.6	1	0	<20%	0.6	<100%	1	0.6	0.4	0.4
189	Boric acid	8				Metarhizium anisopliae	Fungi	1	systemic	topical	yes	yes	Toll	Blattella germanica	Insecta-Dictyoptera	Others		No Control given	0.0351655	0.204985	0.762638	0.035	<20%	0.205	<40%	0.763	0.233	0.53	0.53
189	Boric acid	8				Metarhizium anisopliae	Fungi	1	systemic	topical	yes	yes	Toll	Blattella germanica	Insecta-Dictyoptera	Others		No Control given	0.0439752	0.0663809	0.683482	0.044	<20%	0.066	<20%	0.683	0.107	0.576	0.576
189	Boric acid	8				Metarhizium anisopliae	Fungi	1	systemic	topical	yes	yes	Toll	Blattella germanica	Insecta-Dictyoptera	Others		No Control given	0.0521083	0.341786	0.972743	0.052	<20%	0.342	<40%	0.973	0.376	0.597	0.597
191	Cyromazine	17				Beauveria bassiana	Fungi	1	systemic	topical	yes	yes	Toll	Leptinotarsa decemlinenta (L)	Insecta-coleoptera	Coleoptera		No Control given	0.2	0.13309	0.089326	0.2	<40%	0.133	<20%	0.089	0.306	-0.217	-0.217
191	Cyromazine	17				Beauveria bassiana	Fungi	1	systemic	topical	yes	yes	Toll	Leptinotarsa decemlinenta (L)	Insecta-coleoptera	Coleoptera	0	Zero	0.267	0.378	0.533	0.267	<40%	0.378	<40%	0.533	0.544	-0.011	-0.011
191	Cyromazine	17				Beauveria bassiana	Fungi	1	systemic	topical	yes	yes	Toll	Leptinotarsa decemlinenta (L)	Insecta-coleoptera	Coleoptera		No Control given	0.2	0.997487	0.999717	0.2	<40%	0.997	<100%	1	0.998	0.002	0.002
191	Imidacloprid	4		Neonicotenoid		Beauveria bassiana	Fungi	1	systemic	topical	yes	yes	Toll	Leptinotarsa decemlinenta (L)	Insecta-coleoptera	Coleoptera		No Control given	0.2	1.43492e-06	2.85505e-12	0.2	<40%	0	<20%	0	0.2	-0.2	-0.2
191	Imidacloprid	4		Neonicotenoid		Beauveria bassiana	Fungi	1	systemic	topical	yes	yes	Toll	Leptinotarsa decemlinenta (L)	Insecta-coleoptera	Coleoptera		No Control given	0.2	0	4.36836e-09	0.2	<40%	0	<20%	0	0.2	-0.2	-0.2
191	Imidacloprid	4		Neonicotenoid		Beauveria bassiana	Fungi	1	systemic	topical	yes	yes	Toll	Leptinotarsa decemlinenta (L)	Insecta-coleoptera	Coleoptera		No Control given	0.2	0.0795299	0.0840324	0.2	<40%	0.08	<20%	0.084	0.264	-0.18	-0.18
191	Imidacloprid	4		Neonicotenoid		Beauveria bassiana	Fungi	1	systemic	topical	yes	yes	Toll	Leptinotarsa decemlinenta (L)	Insecta-coleoptera	Coleoptera		No Control given	0.1	0	4.12426e-08	0.1	<20%	0	<20%	0	0.1	-0.1	-0.1
191	Imidacloprid	4		Neonicotenoid		Beauveria bassiana	Fungi	1	systemic	topical	yes	yes	Toll	Leptinotarsa decemlinenta (L)	Insecta-coleoptera	Coleoptera		No Control given	0.1	1.43492e-06	2.99182e-05	0.1	<20%	0	<20%	0	0.1	-0.1	-0.1
191	Imidacloprid	4		Neonicotenoid		Beauveria bassiana	Fungi	1	systemic	topical	yes	yes	Toll	Leptinotarsa decemlinenta (L)	Insecta-coleoptera	Coleoptera		No Control given	0.1	0.971811	0.973128	0.1	<20%	0.972	<100%	0.973	0.975	-0.002	-0.002
191	Imidacloprid	4		Neonicotenoid		Beauveria bassiana	Fungi	1	systemic	topical	yes	yes	Toll	Leptinotarsa decemlinenta (L)	Insecta-coleoptera	Coleoptera		No Control given	0.1	0.994951	0.996157	0.1	<20%	0.995	<100%	0.996	0.995	0.001	0.001
191	Imidacloprid	4		Neonicotenoid		Beauveria bassiana	Fungi	1	systemic	topical	yes	yes	Toll	Leptinotarsa decemlinenta (L)	Insecta-coleoptera	Coleoptera		No Control given	0.1	0.962245	0.96787	0.1	<20%	0.962	<100%	0.968	0.966	0.002	0.002
191	Imidacloprid	4		Neonicotenoid		Beauveria bassiana	Fungi	1	systemic	topical	yes	yes	Toll	Leptinotarsa decemlinenta (L)	Insecta-coleoptera	Coleoptera		No Control given	0.2	0.994951	0.999943	0.2	<40%	0.995	<100%	1	0.996	0.004	0.004
191	Imidacloprid	4		Neonicotenoid		Beauveria bassiana	Fungi	1	systemic	topical	yes	yes	Toll	Leptinotarsa decemlinenta (L)	Insecta-coleoptera	Coleoptera		No Control given	0.1	0.943343	0.958743	0.1	<20%	0.943	<100%	0.959	0.949	0.01	0.01
191	Imidacloprid	4		Neonicotenoid		Beauveria bassiana	Fungi	1	systemic	topical	yes	yes	Toll	Leptinotarsa decemlinenta (L)	Insecta-coleoptera	Coleoptera		No Control given	0.2	0.971811	0.999993	0.2	<40%	0.972	<100%	1	0.977	0.023	0.023
191	Imidacloprid	4		Neonicotenoid		Beauveria bassiana	Fungi	1	systemic	topical	yes	yes	Toll	Leptinotarsa decemlinenta (L)	Insecta-coleoptera	Coleoptera		No Control given	0.2	0.962245	0.999986	0.2	<40%	0.962	<100%	1	0.97	0.03	0.03
191	Imidacloprid	4		Neonicotenoid		Beauveria bassiana	Fungi	1	systemic	topical	yes	yes	Toll	Leptinotarsa decemlinenta (L)	Insecta-coleoptera	Coleoptera		No Control given	0.1	0.889398	0.937156	0.1	<20%	0.889	<100%	0.937	0.9	0.037	0.037
191	Imidacloprid	4		Neonicotenoid		Beauveria bassiana	Fungi	1	systemic	topical	yes	yes	Toll	Leptinotarsa decemlinenta (L)	Insecta-coleoptera	Coleoptera		No Control given	0.2	0.943343	0.99996	0.2	<40%	0.943	<100%	1	0.955	0.045	0.045
191	Imidacloprid	4		Neonicotenoid		Beauveria bassiana	Fungi	1	systemic	topical	yes	yes	Toll	Leptinotarsa decemlinenta (L)	Insecta-coleoptera	Coleoptera		No Control given	0.2	0.889398	0.999776	0.2	<40%	0.889	<100%	1	0.912	0.088	0.088
191	Imidacloprid	4		Neonicotenoid		Beauveria bassiana	Fungi	1	systemic	topical	yes	yes	Toll	Leptinotarsa decemlinenta (L)	Insecta-coleoptera	Coleoptera		No Control given	0.2	0.85566	1	0.2	<40%	0.856	<100%	1	0.885	0.115	0.115
191	Imidacloprid	4		Neonicotenoid		Beauveria bassiana	Fungi	1	systemic	topical	yes	yes	Toll	Leptinotarsa decemlinenta (L)	Insecta-coleoptera	Coleoptera		No Control given	0.1	0.85566	0.998492	0.1	<20%	0.856	<100%	0.998	0.87	0.128	0.128
191	Imidacloprid	4		Neonicotenoid		Beauveria bassiana	Fungi	1	systemic	topical	yes	yes	Toll	Leptinotarsa decemlinenta (L)	Insecta-coleoptera	Coleoptera		No Control given	0.1	0	0.390932	0.1	<20%	0	<20%	0.391	0.1	0.291	0.291
191	Imidacloprid	4		Neonicotenoid		Beauveria bassiana	Fungi	1	systemic	topical	yes	yes	Toll	Leptinotarsa decemlinenta (L)	Insecta-coleoptera	Coleoptera		No Control given	0.1	0.0795299	0.484755	0.1	<20%	0.08	<20%	0.485	0.172	0.313	0.313
191	Imidacloprid	4		Neonicotenoid		Beauveria bassiana	Fungi	1	systemic	topical	yes	yes	Toll	Leptinotarsa decemlinenta (L)	Insecta-coleoptera	Coleoptera		No Control given	0.2	0.403165	0.999998	0.2	<40%	0.403	<100%	1	0.523	0.477	0.477
191	Imidacloprid	4		Neonicotenoid		Beauveria bassiana	Fungi	1	systemic	topical	yes	yes	Toll	Leptinotarsa decemlinenta (L)	Insecta-coleoptera	Coleoptera		No Control given	0.1	0.403165	0.995085	0.1	<20%	0.403	<100%	0.995	0.463	0.532	0.532
191	Imidacloprid	4		Neonicotenoid		Beauveria bassiana	Fungi	1	systemic	topical	yes	yes	Toll	Leptinotarsa decemlinenta (L)	Insecta-coleoptera	Coleoptera	0	Zero	0.133	0.378	1	0.133	<20%	0.378	<40%	1	0.461	0.539	0.539
191	Imidacloprid	4		Neonicotenoid		Beauveria bassiana	Fungi	1	systemic	topical	yes	yes	Toll	Leptinotarsa decemlinenta (L)	Insecta-coleoptera	Coleoptera		No Control given	0.1	0.000168768	0.686597	0.1	<20%	0	<20%	0.687	0.1	0.586	0.586
191	Imidacloprid	4		Neonicotenoid		Beauveria bassiana	Fungi	1	systemic	topical	yes	yes	Toll	Leptinotarsa decemlinenta (L)	Insecta-coleoptera	Coleoptera	0	Zero	0.133	0.067	0.867	0.133	<20%	0.067	<20%	0.867	0.191	0.676	0.676
191	Imidacloprid	4		Neonicotenoid		Beauveria bassiana	Fungi	1	systemic	topical	yes	yes	Toll	Leptinotarsa decemlinenta (L)	Insecta-coleoptera	Coleoptera		No Control given	0.2	0.0306629	0.999978	0.2	<40%	0.031	<20%	1	0.225	0.775	0.775
191	Imidacloprid	4		Neonicotenoid		Beauveria bassiana	Fungi	1	systemic	topical	yes	yes	Toll	Leptinotarsa decemlinenta (L)	Insecta-coleoptera	Coleoptera		No Control given	0.2	0.000168768	0.9986	0.2	<40%	0	<20%	0.999	0.2	0.798	0.798
191	Imidacloprid	4		Neonicotenoid		Beauveria bassiana	Fungi	1	systemic	topical	yes	yes	Toll	Leptinotarsa decemlinenta (L)	Insecta-coleoptera	Coleoptera		No Control given	0.1	0.0306629	0.97442	0.1	<20%	0.031	<20%	0.974	0.128	0.847	0.847
191	Imidacloprid	4		Neonicotenoid		Beauveria bassiana	Fungi	1	systemic	topical	yes	yes	Toll	Leptinotarsa decemlinenta (L)	Insecta-coleoptera	Coleoptera		No Control given	0.1	7.5584e-13	0.998945	0.1	<20%	0	<20%	0.999	0.1	0.899	0.899
193	Imidachloprid	4		Neonicotenoid		Steinernema ?kushidai	Nematode	1	systemic	topical	yes	yes	Toll	?Cyclocephala hirta (L)	Insecta-coleoptera	Coleoptera	0.308492	>10%	0.421144	0.642981	0.649913	0.163	<20%	0.484	<100%	0.494	0.568	-0.074	-0.074
193	Imidachloprid	4		Neonicotenoid		Heterorhabditis bacteriophora	Nematode	1	systemic	topical	yes	yes	Toll	?Popillia japonica (L)	Insecta-coleoptera	Coleoptera	0.180633	>10%	0.741155	0.921788	0.975791	0.684	<100%	0.905	<100%	0.97	0.97	0.001	0.001
193	Imidachloprid	4		Neonicotenoid		Heterorhabditis bacteriophora	Nematode	1	systemic	topical	yes	yes	Toll	?Cyclocephala hirta (L)	Insecta-coleoptera	Coleoptera	0.308492	>10%	0.421144	0.400347	0.507799	0.163	<20%	0.133	<20%	0.288	0.274	0.014	0.014
193	Imidachloprid	4		Neonicotenoid		Heterorhabditis bacteriophora	Nematode	1	systemic	topical	yes	yes	Toll	?Popillia japonica (L)	Insecta-coleoptera	Coleoptera	0.180633	>10%	0.581006	0.921788	0.985102	0.489	<100%	0.905	<100%	0.982	0.951	0.031	0.031
193	Imidachloprid	4		Neonicotenoid		Heterorhabditis bacteriophora	Nematode	1	systemic	topical	yes	yes	Toll	?Cyclocephala hirta (L)	Insecta-coleoptera	Coleoptera	0.256863	>10%	0.445098	0.380392	0.611765	0.253	<40%	0.166	<20%	0.478	0.377	0.1	0.1
193	Imidachloprid	4		Neonicotenoid		Steinernema glaseri	Nematode	1	systemic	topical	yes	yes	Toll	?Popillia japonica (L)	Insecta-coleoptera	Coleoptera	0.180633	>10%	0.741155	0.692737	0.994413	0.684	<100%	0.625	<100%	0.993	0.882	0.112	0.112
193	Imidachloprid	4		Neonicotenoid		Steinernema ?kushidai	Nematode	1	systemic	topical	yes	yes	Toll	?Cyclocephala hirta (L)	Insecta-coleoptera	Coleoptera	0.308492	>10%	0.421144	0.688042	0.82149	0.163	<20%	0.549	<100%	0.742	0.622	0.119	0.119
193	Imidachloprid	4		Neonicotenoid		Steinernema ?kushidai	Nematode	1	systemic	topical	yes	yes	Toll	?Popillia japonica (L)	Insecta-coleoptera	Coleoptera	0	Zero	0.3345	0.3593	0.715	0.335	<40%	0.359	<40%	0.715	0.574	0.141	0.141
193	Imidachloprid	4		Neonicotenoid		Heterorhabditis bacteriophora	Nematode	1	systemic	topical	yes	yes	Toll	Exomala orientalis (L)	Insecta-coleoptera	Coleoptera	0	Zero	0.157593	0.0487106	0.358166	0.158	<20%	0.049	<20%	0.358	0.199	0.16	0.16
193	Imidachloprid	4		Neonicotenoid		Heterorhabditis bacteriophora	Nematode	1	systemic	topical	yes	yes	Toll	?Cyclocephala hirta (L)	Insecta-coleoptera	Coleoptera	0.308492	>10%	0.421144	0.509532	0.708839	0.163	<20%	0.291	<40%	0.579	0.406	0.173	0.173
193	Imidachloprid	4		Neonicotenoid		Steinernema glaseri	Nematode	1	systemic	topical	yes	yes	Toll	?Popillia japonica (L)	Insecta-coleoptera	Coleoptera	0.180633	>10%	0.581006	0.692737	0.986965	0.489	<100%	0.625	<100%	0.984	0.808	0.176	0.176
193	Imidachloprid	4		Neonicotenoid		Heterorhabditis bacteriophora	Nematode	1	systemic	topical	yes	yes	Toll	C?yclocephala pasadenae (L)	Insecta-coleoptera	Coleoptera	0.179941	>10%	0.421829	0.241888	0.640118	0.295	<40%	0.076	<20%	0.561	0.348	0.213	0.213
193	Imidachloprid	4		Neonicotenoid		Heterorhabditis bacteriophora	Nematode	1	systemic	topical	yes	yes	Toll	?Popillia japonica (L)	Insecta-coleoptera	Coleoptera	0.115157	>10%	0.248031	0.301181	0.640748	0.15	<20%	0.21	<40%	0.594	0.329	0.265	0.265
193	Imidachloprid	4		Neonicotenoid		Heterorhabditis bacteriophora	Nematode	1	systemic	topical	yes	yes	Toll	?Popillia japonica (L)	Insecta-coleoptera	Coleoptera	0	Zero	0.3345	0.1894	0.7381	0.335	<40%	0.189	<20%	0.738	0.461	0.278	0.278
193	Imidachloprid	4		Neonicotenoid		Steinernema glaseri	Nematode	1	systemic	topical	yes	yes	Toll	?Cyclocephala hirta (L)	Insecta-coleoptera	Coleoptera	0.207547	>10%	0.366038	0.318868	0.701887	0.2	<40%	0.14	<20%	0.624	0.312	0.311	0.311
193	Imidachloprid	4		Neonicotenoid		Heterorhabditis bacteriophora	Nematode	1	systemic	topical	yes	yes	Toll	Cyclocephala borealis (L)	Insecta-coleoptera	Coleoptera	0.112069	>10%	0.106322	0.0775862	0.433908	0	<20%	0	<20%	0.362	0	0.408	0.362
193	Imidachloprid	4		Neonicotenoid		Steinernema glaseri	Nematode	1	systemic	topical	yes	yes	Toll	Exomala orientalis (L)	Insecta-coleoptera	Coleoptera	0	Zero	0.157593	0.017192	0.555874	0.158	<20%	0.017	<20%	0.556	0.172	0.384	0.384
193	Imidachloprid	4		Neonicotenoid		Steinernema glaseri	Nematode	1	systemic	topical	yes	yes	Toll	?Popillia japonica (L)	Insecta-coleoptera	Coleoptera	0	Zero	0.3345	0.2123	0.9522	0.335	<40%	0.212	<40%	0.952	0.476	0.476	0.476
193	Imidachloprid	4		Neonicotenoid		Steinernema glaseri	Nematode	1	systemic	topical	yes	yes	Toll	?Cyclocephala hirta (L)	Insecta-coleoptera	Coleoptera	0.308492	>10%	0.421144	0.57539	0.97747	0.163	<20%	0.386	<40%	0.967	0.486	0.481	0.481
193	Imidachloprid	4		Neonicotenoid		Steinernema glaseri	Nematode	1	systemic	topical	yes	yes	Toll	Cyclocephala borealis (L)	Insecta-coleoptera	Coleoptera	0.112069	>10%	0.106322	0.0229885	0.58046	0	<20%	0	<20%	0.528	0	0.635	0.528
193	Imidachloprid	4		Neonicotenoid		Steinernema glaseri	Nematode	1	systemic	topical	yes	yes	Toll	?Popillia japonica (L)	Insecta-coleoptera	Coleoptera	0.115157	>10%	0.248031	0.147638	0.744094	0.15	<20%	0.037	<20%	0.711	0.181	0.529	0.529
193	Imidachloprid	4		Neonicotenoid		Steinernema glaseri	Nematode	1	systemic	topical	yes	yes	Toll	C?yclocephala pasadenae (L)	Insecta-coleoptera	Coleoptera	0.179941	>10%	0.421829	0.283186	0.929204	0.295	<40%	0.126	<20%	0.914	0.384	0.53	0.53
193	Imidachloprid	4		Neonicotenoid		Steinernema glaseri	Nematode	1	systemic	topical	yes	yes	Toll	?Cyclocephala hirta (L)	Insecta-coleoptera	Coleoptera	0.308492	>10%	0.421144	0.400347	0.975737	0.163	<20%	0.133	<20%	0.965	0.274	0.691	0.691
195	Imidachloprid	4		Neonicotenoid		Steinernema ?kushidai	Nematode	1	systemic	topical	yes	yes	Toll	Cyclocephala hirta (L)	Insecta-coleoptera	Coleoptera	0.048	<10%	0.095	0.635934	0.546099	0.049	<20%	0.618	<100%	0.523	0.636	-0.113	-0.113
195	Imidachloprid	4		Neonicotenoid		Steinernema ?kushidai	Nematode	1	systemic	topical	yes	yes	Toll	Cyclocephala hirta (L)	Insecta-coleoptera	Coleoptera	0.048	<10%	0.095	0.997636	0.969267	0.049	<20%	0.998	<100%	0.968	0.998	-0.03	-0.03
195	Imidachloprid	4		Neonicotenoid		Steinernema ?kushidai	Nematode	1	systemic	topical	yes	yes	Toll	Cyclocephala hirta (L)	Insecta-coleoptera	Coleoptera	0.048	<10%	0.095	0.638298	0.635934	0.049	<20%	0.62	<100%	0.618	0.639	-0.021	-0.021
195	Imidachloprid	4		Neonicotenoid		Steinernema glaseri	Nematode	1	systemic	topical	yes	yes	Toll	Cyclocephala hirta (L)	Insecta-coleoptera	Coleoptera	0.048	<10%	0.095	0.810875	0.959811	0.049	<20%	0.801	<100%	0.958	0.811	0.147	0.147
195	Imidachloprid	4		Neonicotenoid		Heterorhabditis bacteriophora	Nematode	1	systemic	topical	yes	yes	Toll	Cyclocephala hirta (L)	Insecta-coleoptera	Coleoptera	0.048	<10%	0.095	0.347518	0.579196	0.049	<20%	0.315	<40%	0.558	0.348	0.21	0.21
195	Imidachloprid	4		Neonicotenoid		Steinernema glaseri	Nematode	1	systemic	topical	yes	yes	Toll	Cyclocephala hirta (L)	Insecta-coleoptera	Coleoptera	0.048	<10%	0.095	0.780142	0.995272	0.049	<20%	0.769	<100%	0.995	0.78	0.215	0.215
195	Imidachloprid	4		Neonicotenoid		Heterorhabditis bacteriophora	Nematode	1	systemic	topical	yes	yes	Toll	Cyclocephala hirta (L)	Insecta-coleoptera	Coleoptera	0.048	<10%	0.095	0.189125	0.619385	0.049	<20%	0.148	<20%	0.6	0.19	0.41	0.41
196	Halofenozide	18				Heterorhabditis marelatus	Nematode	1	systemic	topical	yes	yes	Toll	Popillia japonica (L)	Insecta-coleoptera	Coleoptera	0	Zero	0	0.760417	0.4375	0	<20%	0.76	<100%	0.438	0.76	-0.323	-0.323
196	Halofenozide	18				Heterorhabditis marelatus	Nematode	1	systemic	topical	yes	yes	Toll	Popillia japonica (L)	Insecta-coleoptera	Coleoptera	0.104485	>10%	0.175743	0.835024	0.582596	0.08	<20%	0.816	<100%	0.534	0.83	-0.297	-0.297
196	Halofenozide	18				Heterorhabditis marelatus	Nematode	1	systemic	topical	yes	yes	Toll	Popillia japonica (L)	Insecta-coleoptera	Coleoptera	0	Zero	0.364583	0.760417	0.690104	0.365	<40%	0.76	<100%	0.69	0.848	-0.158	-0.158
196	Halofenozide	18				Heterorhabditis marelatus	Nematode	1	systemic	topical	yes	yes	Toll	Popillia japonica (L)	Insecta-coleoptera	Coleoptera	0.00550964	<10%	0.578139	0.88952	0.849669	0.576	<100%	0.889	<100%	0.849	0.953	-0.104	-0.104
196	Halofenozide	18				Heterorhabditis marelatus	Nematode	1	systemic	topical	yes	yes	Toll	Popillia japonica (L)	Insecta-coleoptera	Coleoptera	0.00550964	<10%	0.0909091	0.88952	0.860795	0.086	<20%	0.889	<100%	0.86	0.898	-0.038	-0.038
196	Halofenozide	18				Heterorhabditis marelatus	Nematode	1	systemic	topical	yes	yes	Toll	Popillia japonica (L)	Insecta-coleoptera	Coleoptera	0.0544413	<10%	0.0401146	0.544413	0.719198	0	<20%	0.518	<100%	0.703	0.518	0.192	0.185
196	Halofenozide	18				Heterorhabditis marelatus	Nematode	1	systemic	topical	yes	yes	Toll	Popillia japonica (L)	Insecta-coleoptera	Coleoptera	0.0544413	<10%	0.52149	0.0401146	0.848138	0.494	<100%	0	<20%	0.839	0.494	0.353	0.345
196	Halofenozide	18				Heterorhabditis marelatus	Nematode	1	systemic	topical	yes	yes	Toll	Popillia japonica (L)	Insecta-coleoptera	Coleoptera	0.0529248	<10%	0.52149	0.0515759	0.885387	0.495	<100%	0	<20%	0.879	0.495	0.385	0.384
199	Imidachloprid	4		Neonicotenoid		Heterorhabditis bacteriophora	Nematode	1	systemic	topical	yes	yes	Toll	C?yclocephala pasadenae (L)	Insecta-coleoptera	Coleoptera	0.0482315	<10%	0.0482315	0.210611	0.389068	0	<20%	0.171	<20%	0.358	0.171	0.188	0.188
199	Imidachloprid	4		Neonicotenoid		Heterorhabditis bacteriophora	Nematode	1	systemic	topical	yes	yes	Toll	C?yclocephala pasadenae (L)	Insecta-coleoptera	Coleoptera	0.0482315	<10%	0.0498392	0.210611	0.451768	0.002	<20%	0.171	<20%	0.424	0.172	0.252	0.252
199	Imidachloprid	4		Neonicotenoid		Heterorhabditis bacteriophora	Nematode	1	systemic	topical	yes	yes	Toll	C?yclocephala pasadenae (L)	Insecta-coleoptera	Coleoptera	0.17609	>10%	0.424879	0.290792	0.725363	0.302	<40%	0.139	<20%	0.667	0.399	0.268	0.268
199	Imidachloprid	4		Neonicotenoid		Heterorhabditis bacteriophora	Nematode	1	systemic	topical	yes	yes	Toll	Cyclocephala hirta (L)	Insecta-coleoptera	Coleoptera	0.135593	>10%	0.177966	0.598305	0.871186	0.049	<20%	0.535	<100%	0.851	0.558	0.293	0.293
199	Imidachloprid	4		Neonicotenoid		Heterorhabditis bacteriophora	Nematode	1	systemic	topical	yes	yes	Toll	C?yclocephala pasadenae (L)	Insecta-coleoptera	Coleoptera	0.0482315	<10%	0.073955	0.210611	0.53537	0.027	<20%	0.171	<20%	0.512	0.193	0.319	0.319
199	Imidachloprid	4		Neonicotenoid		Heterorhabditis bacteriophora	Nematode	1	systemic	topical	yes	yes	Toll	Cyclocephala hirta (L)	Insecta-coleoptera	Coleoptera	0.336066	>10%	0.337705	0.536066	0.75082	0.002	<20%	0.301	<40%	0.625	0.303	0.322	0.322
199	Imidachloprid	4		Neonicotenoid		Heterorhabditis bacteriophora	Nematode	1	systemic	topical	yes	yes	Toll	Cyclocephala hirta (L)	Insecta-coleoptera	Coleoptera	0.336066	>10%	0.447541	0.536066	0.919672	0.168	<20%	0.301	<40%	0.879	0.419	0.46	0.46
199	Imidachloprid	4		Neonicotenoid		Heterorhabditis bacteriophora	Nematode	1	systemic	topical	yes	yes	Toll	Cyclocephala hirta (L)	Insecta-coleoptera	Coleoptera	0.336066	>10%	0.47541	0.536066	0.94918	0.21	<40%	0.301	<40%	0.923	0.448	0.476	0.476
199	Imidachloprid	4		Neonicotenoid		Heterorhabditis bacteriophora	Nematode	1	systemic	topical	yes	yes	Toll	Cyclocephala hirta (L)	Insecta-coleoptera	Coleoptera	0.336066	>10%	0.447541	0.536066	0.954098	0.168	<20%	0.301	<40%	0.931	0.419	0.512	0.512
200	Fonofos	1		AChE-inhibitor		Steinernema carpocapsae	Nematode	1	systemic	topical	yes	yes	Toll	Diabrotica virgifera (L)	Insecta-coleoptera	Coleoptera	0.02	<10%	0.06	0.7	0.58	0.041	<20%	0.694	<100%	0.571	0.706	-0.135	-0.135
200	Fonofos	1		AChE-inhibitor		Steinernema carpocapsae	Nematode	1	systemic	topical	yes	yes	Toll	Diabrotica virgifera (L)	Insecta-coleoptera	Coleoptera	0.02	<10%	0.06	0.96	0.84	0.041	<20%	0.959	<100%	0.837	0.961	-0.124	-0.124
200	Fonofos	1		AChE-inhibitor		Steinernema carpocapsae	Nematode	1	systemic	topical	yes	yes	Toll	Diabrotica virgifera (L)	Insecta-coleoptera	Coleoptera	0.02	<10%	0.06	0.62	0.52	0.041	<20%	0.612	<100%	0.51	0.628	-0.118	-0.118
200	Fonofos	1		AChE-inhibitor		Steinernema carpocapsae	Nematode	1	systemic	topical	yes	yes	Toll	Diabrotica virgifera (L)	Insecta-coleoptera	Coleoptera	0.02	<10%	0.06	0.38	0.32	0.041	<20%	0.367	<40%	0.306	0.393	-0.087	-0.087
200	Fonofos	1		AChE-inhibitor		Steinernema carpocapsae	Nematode	1	systemic	topical	yes	yes	Toll	Diabrotica virgifera (L)	Insecta-coleoptera	Coleoptera	0.02	<10%	0.06	0.92	0.86	0.041	<20%	0.918	<100%	0.857	0.922	-0.065	-0.065
200	Fonofos	1		AChE-inhibitor		Steinernema carpocapsae	Nematode	1	systemic	topical	yes	yes	Toll	Diabrotica virgifera (L)	Insecta-coleoptera	Coleoptera	0.02	<10%	0.46	0.62	0.74	0.449	<100%	0.612	<100%	0.735	0.786	-0.052	-0.052
200	Fonofos	1		AChE-inhibitor		Steinernema carpocapsae	Nematode	1	systemic	topical	yes	yes	Toll	Diabrotica virgifera (L)	Insecta-coleoptera	Coleoptera	0.02	<10%	0.04	0.62	0.58	0.02	<20%	0.612	<100%	0.571	0.62	-0.049	-0.049
200	Fonofos	1		AChE-inhibitor		Steinernema carpocapsae	Nematode	1	systemic	topical	yes	yes	Toll	Diabrotica virgifera (L)	Insecta-coleoptera	Coleoptera	0.02	<10%	0.04	0.92	0.88	0.02	<20%	0.918	<100%	0.878	0.92	-0.042	-0.042
200	Fonofos	1		AChE-inhibitor		Steinernema carpocapsae	Nematode	1	systemic	topical	yes	yes	Toll	Diabrotica virgifera (L)	Insecta-coleoptera	Coleoptera	0.02	<10%	0.46	0.96	0.94	0.449	<100%	0.959	<100%	0.939	0.978	-0.039	-0.039
200	Fonofos	1		AChE-inhibitor		Steinernema carpocapsae	Nematode	1	systemic	topical	yes	yes	Toll	Diabrotica virgifera (L)	Insecta-coleoptera	Coleoptera	0.02	<10%	0.46	0.92	0.92	0.449	<100%	0.918	<100%	0.918	0.955	-0.037	-0.037
200	Fonofos	1		AChE-inhibitor		Steinernema carpocapsae	Nematode	1	systemic	topical	yes	yes	Toll	Diabrotica virgifera (L)	Insecta-coleoptera	Coleoptera	0.02	<10%	0.04	0.96	0.96	0.02	<20%	0.959	<100%	0.959	0.96	-0.001	-0.001
200	Fonofos	1		AChE-inhibitor		Steinernema carpocapsae	Nematode	1	systemic	topical	yes	yes	Toll	Diabrotica virgifera (L)	Insecta-coleoptera	Coleoptera	0.02	<10%	0.46	0.7	0.86	0.449	<100%	0.694	<100%	0.857	0.831	0.026	0.026
200	Fonofos	1		AChE-inhibitor		Steinernema carpocapsae	Nematode	1	systemic	topical	yes	yes	Toll	Diabrotica virgifera (L)	Insecta-coleoptera	Coleoptera	0.02	<10%	0.04	0.7	0.74	0.02	<20%	0.694	<100%	0.735	0.7	0.035	0.035
200	Fonofos	1		AChE-inhibitor		Steinernema carpocapsae	Nematode	1	systemic	topical	yes	yes	Toll	Diabrotica virgifera (L)	Insecta-coleoptera	Coleoptera	0.02	<10%	0.46	0.38	0.7	0.449	<100%	0.367	<40%	0.694	0.651	0.042	0.042
200	Fonofos	1		AChE-inhibitor		Steinernema carpocapsae	Nematode	1	systemic	topical	yes	yes	Toll	Diabrotica virgifera (L)	Insecta-coleoptera	Coleoptera	0.02	<10%	0.04	0.38	0.46	0.02	<20%	0.367	<40%	0.449	0.38	0.069	0.069
200	Tefluthrin	3		Pyrethroid		Steinernema carpocapsae	Nematode	1	systemic	topical	yes	yes	Toll	Diabrotica virgifera (L)	Insecta-coleoptera	Coleoptera	0	Zero	0.07	0.67	0.5	0.07	<20%	0.67	<100%	0.5	0.693	-0.193	-0.193
200	Tefluthrin	3		Pyrethroid		Steinernema carpocapsae	Nematode	1	systemic	topical	yes	yes	Toll	Diabrotica virgifera (L)	Insecta-coleoptera	Coleoptera	0.03	<10%	0.13	0.2	0.17	0.103	<20%	0.175	<20%	0.144	0.26	-0.116	-0.116
200	Tefluthrin	3		Pyrethroid		Steinernema carpocapsae	Nematode	1	systemic	topical	yes	yes	Toll	Diabrotica virgifera (L)	Insecta-coleoptera	Coleoptera	0.03	<10%	0.07	0.2	0.13	0.041	<20%	0.175	<20%	0.103	0.209	-0.106	-0.106
200	Tefluthrin	3		Pyrethroid		Steinernema carpocapsae	Nematode	1	systemic	topical	yes	yes	Toll	Diabrotica virgifera (L)	Insecta-coleoptera	Coleoptera	0.03	<10%	0.03	0.9	0.83	0	<20%	0.897	<100%	0.825	0.897	-0.072	-0.072
200	Tefluthrin	3		Pyrethroid		Heterorhabditis bacteriophora	Nematode	1	systemic	topical	yes	yes	Toll	Diabrotica virgifera (L)	Insecta-coleoptera	Coleoptera	0.07	<10%	0.1	0.93	0.87	0.032	<20%	0.925	<100%	0.86	0.927	-0.067	-0.067
200	Tefluthrin	3		Pyrethroid		Steinernema carpocapsae	Nematode	1	systemic	topical	yes	yes	Toll	Diabrotica virgifera (L)	Insecta-coleoptera	Coleoptera	0	Zero	0.07	0.23	0.23	0.07	<20%	0.23	<40%	0.23	0.284	-0.054	-0.054
200	Tefluthrin	3		Pyrethroid		Heterorhabditis bacteriophora	Nematode	1	systemic	topical	yes	yes	Toll	Diabrotica virgifera (L)	Insecta-coleoptera	Coleoptera	0.07	<10%	0.1	0.97	0.93	0.032	<20%	0.968	<100%	0.925	0.969	-0.044	-0.044
200	Tefluthrin	3		Pyrethroid		Heterorhabditis bacteriophora	Nematode	1	systemic	topical	yes	yes	Toll	Diabrotica virgifera (L)	Insecta-coleoptera	Coleoptera	0.07	<10%	0.03	0.97	0.93	0	<20%	0.968	<100%	0.925	0.968	-0.042	-0.043
200	Tefluthrin	3		Pyrethroid		Steinernema carpocapsae	Nematode	1	systemic	topical	yes	yes	Toll	Diabrotica virgifera (L)	Insecta-coleoptera	Coleoptera	0.03	<10%	0.03	0.27	0.23	0	<20%	0.247	<40%	0.206	0.247	-0.041	-0.041
200	Tefluthrin	3		Pyrethroid		Heterorhabditis bacteriophora	Nematode	1	systemic	topical	yes	yes	Toll	Diabrotica virgifera (L)	Insecta-coleoptera	Coleoptera	0.07	<10%	0.8	0.7	0.9	0.785	<100%	0.677	<100%	0.892	0.931	-0.038	-0.038
200	Tefluthrin	3		Pyrethroid		Heterorhabditis bacteriophora	Nematode	1	systemic	topical	yes	yes	Toll	Diabrotica virgifera (L)	Insecta-coleoptera	Coleoptera	0.07	<10%	0.03	0.93	0.9	0	<20%	0.925	<100%	0.892	0.925	-0.029	-0.032
200	Tefluthrin	3		Pyrethroid		Heterorhabditis bacteriophora	Nematode	1	systemic	topical	yes	yes	Toll	Diabrotica virgifera (L)	Insecta-coleoptera	Coleoptera	0.07	<10%	0.03	0.7	0.67	0	<20%	0.677	<100%	0.645	0.677	-0.018	-0.032
200	Tefluthrin	3		Pyrethroid		Heterorhabditis bacteriophora	Nematode	1	systemic	topical	yes	yes	Toll	Diabrotica virgifera (L)	Insecta-coleoptera	Coleoptera	0.07	<10%	0.8	0.97	0.97	0.785	<100%	0.968	<100%	0.968	0.993	-0.025	-0.025
200	Tefluthrin	3		Pyrethroid		Heterorhabditis bacteriophora	Nematode	1	systemic	topical	yes	yes	Toll	Diabrotica virgifera (L)	Insecta-coleoptera	Coleoptera	0.07	<10%	0.23	0.93	0.93	0.172	<20%	0.925	<100%	0.925	0.938	-0.013	-0.013
200	Tefluthrin	3		Pyrethroid		Steinernema carpocapsae	Nematode	1	systemic	topical	yes	yes	Toll	Diabrotica virgifera (L)	Insecta-coleoptera	Coleoptera	0.03	<10%	0.93	0.2	0.93	0.928	<100%	0.175	<20%	0.928	0.94	-0.013	-0.013
200	Tefluthrin	3		Pyrethroid		Heterorhabditis bacteriophora	Nematode	1	systemic	topical	yes	yes	Toll	Diabrotica virgifera (L)	Insecta-coleoptera	Coleoptera	0.07	<10%	0.23	0.97	0.97	0.172	<20%	0.968	<100%	0.968	0.973	-0.006	-0.006
200	Tefluthrin	3		Pyrethroid		Steinernema carpocapsae	Nematode	1	systemic	topical	yes	yes	Toll	Diabrotica virgifera (L)	Insecta-coleoptera	Coleoptera	0.03	<10%	0.13	0.37	0.43	0.103	<20%	0.351	<40%	0.412	0.417	-0.005	-0.005
200	Tefluthrin	3		Pyrethroid		Heterorhabditis bacteriophora	Nematode	1	systemic	topical	yes	yes	Toll	Diabrotica virgifera (L)	Insecta-coleoptera	Coleoptera	0.07	<10%	0.1	0.97	0.97	0.032	<20%	0.968	<100%	0.968	0.969	-0.001	-0.001
200	Tefluthrin	3		Pyrethroid		Steinernema carpocapsae	Nematode	1	systemic	topical	yes	yes	Toll	Diabrotica virgifera (L)	Insecta-coleoptera	Coleoptera	0.03	<10%	0.03	0.6	0.6	0	<20%	0.588	<100%	0.588	0.588	0	0
200	Tefluthrin	3		Pyrethroid		Steinernema carpocapsae	Nematode	1	systemic	topical	yes	yes	Toll	Diabrotica virgifera (L)	Insecta-coleoptera	Coleoptera	0.03	<10%	0.27	0.9	0.93	0.247	<40%	0.897	<100%	0.928	0.922	0.005	0.005
200	Tefluthrin	3		Pyrethroid		Steinernema carpocapsae	Nematode	1	systemic	topical	yes	yes	Toll	Diabrotica virgifera (L)	Insecta-coleoptera	Coleoptera	0.03	<10%	0.07	0.57	0.6	0.041	<20%	0.557	<100%	0.588	0.575	0.013	0.013
200	Tefluthrin	3		Pyrethroid		Steinernema carpocapsae	Nematode	1	systemic	topical	yes	yes	Toll	Diabrotica virgifera (L)	Insecta-coleoptera	Coleoptera	0	Zero	0.07	0.77	0.8	0.07	<20%	0.77	<100%	0.8	0.786	0.014	0.014
200	Tefluthrin	3		Pyrethroid		Steinernema carpocapsae	Nematode	1	systemic	topical	yes	yes	Toll	Diabrotica virgifera (L)	Insecta-coleoptera	Coleoptera	0.03	<10%	0.93	0.8	1	0.928	<100%	0.794	<100%	1	0.985	0.015	0.015
200	Tefluthrin	3		Pyrethroid		Heterorhabditis bacteriophora	Nematode	1	systemic	topical	yes	yes	Toll	Diabrotica virgifera (L)	Insecta-coleoptera	Coleoptera	0.07	<10%	0.1	0.5	0.53	0.032	<20%	0.462	<100%	0.495	0.48	0.015	0.015
200	Tefluthrin	3		Pyrethroid		Steinernema carpocapsae	Nematode	1	systemic	topical	yes	yes	Toll	Diabrotica virgifera (L)	Insecta-coleoptera	Coleoptera	0.03	<10%	0.93	0.37	0.97	0.928	<100%	0.351	<40%	0.969	0.953	0.016	0.016
200	Tefluthrin	3		Pyrethroid		Heterorhabditis bacteriophora	Nematode	1	systemic	topical	yes	yes	Toll	Diabrotica virgifera (L)	Insecta-coleoptera	Coleoptera	0.07	<10%	0.8	0.93	1	0.785	<100%	0.925	<100%	1	0.984	0.016	0.016
200	Tefluthrin	3		Pyrethroid		Steinernema carpocapsae	Nematode	1	systemic	topical	yes	yes	Toll	Diabrotica virgifera (L)	Insecta-coleoptera	Coleoptera	0.03	<10%	0.53	0.2	0.63	0.515	<100%	0.175	<20%	0.619	0.6	0.018	0.018
200	Tefluthrin	3		Pyrethroid		Steinernema carpocapsae	Nematode	1	systemic	topical	yes	yes	Toll	Diabrotica virgifera (L)	Insecta-coleoptera	Coleoptera	0	Zero	0.07	0.87	0.9	0.07	<20%	0.87	<100%	0.9	0.879	0.021	0.021
200	Tefluthrin	3		Pyrethroid		Steinernema carpocapsae	Nematode	1	systemic	topical	yes	yes	Toll	Diabrotica virgifera (L)	Insecta-coleoptera	Coleoptera	0	Zero	0.07	0.43	0.5	0.07	<20%	0.43	<100%	0.5	0.47	0.03	0.03
200	Tefluthrin	3		Pyrethroid		Steinernema carpocapsae	Nematode	1	systemic	topical	yes	yes	Toll	Diabrotica virgifera (L)	Insecta-coleoptera	Coleoptera	0.03	<10%	0.03	0.2	0.23	0	<20%	0.175	<20%	0.206	0.175	0.031	0.031
200	Tefluthrin	3		Pyrethroid		Steinernema carpocapsae	Nematode	1	systemic	topical	yes	yes	Toll	Diabrotica virgifera (L)	Insecta-coleoptera	Coleoptera	0.03	<10%	0.93	0.57	1	0.928	<100%	0.557	<100%	1	0.968	0.032	0.032
200	Tefluthrin	3		Pyrethroid		Steinernema carpocapsae	Nematode	1	systemic	topical	yes	yes	Toll	Diabrotica virgifera (L)	Insecta-coleoptera	Coleoptera	0	Zero	0.73	0.87	1	0.73	<100%	0.87	<100%	1	0.965	0.035	0.035
200	Tefluthrin	3		Pyrethroid		Steinernema carpocapsae	Nematode	1	systemic	topical	yes	yes	Toll	Diabrotica virgifera (L)	Insecta-coleoptera	Coleoptera	0.03	<10%	0.93	0.4	1	0.928	<100%	0.381	<40%	1	0.955	0.045	0.045
200	Tefluthrin	3		Pyrethroid		Steinernema carpocapsae	Nematode	1	systemic	topical	yes	yes	Toll	Diabrotica virgifera (L)	Insecta-coleoptera	Coleoptera	0.03	Zero	0.03	0.27	0.33	0	<20%	0.247	<40%	0.309	0.247	0.062	0.062
200	Tefluthrin	3		Pyrethroid		Steinernema carpocapsae	Nematode	1	systemic	topical	yes	yes	Toll	Diabrotica virgifera (L)	Insecta-coleoptera	Coleoptera	0	<10%	0.73	0.77	1	0.73	<100%	0.77	<100%	1	0.938	0.062	0.062
200	Tefluthrin	3		Pyrethroid		Steinernema carpocapsae	Nematode	1	systemic	topical	yes	yes	Toll	Diabrotica virgifera (L)	Insecta-coleoptera	Coleoptera	0.03	<10%	0.33	0.9	1	0.309	<40%	0.897	<100%	1	0.929	0.071	0.071
200	Tefluthrin	3		Pyrethroid		Steinernema carpocapsae	Nematode	1	systemic	topical	yes	yes	Toll	Diabrotica virgifera (L)	Insecta-coleoptera	Coleoptera	0.03	<10%	0.03	0.83	0.9	0	<20%	0.825	<100%	0.897	0.825	0.072	0.072
200	Tefluthrin	3		Pyrethroid		Heterorhabditis bacteriophora	Nematode	1	systemic	topical	yes	yes	Toll	Diabrotica virgifera (L)	Insecta-coleoptera	Coleoptera	0.07	<10%	0.1	0.93	1	0.032	<20%	0.925	<100%	1	0.927	0.073	0.073
200	Tefluthrin	3		Pyrethroid		Heterorhabditis bacteriophora	Nematode	1	systemic	topical	yes	yes	Toll	Diabrotica virgifera (L)	Insecta-coleoptera	Coleoptera	0.07	<10%	0.03	0.5	0.57	0	<20%	0.462	<100%	0.538	0.462	0.098	0.075
200	Tefluthrin	3		Pyrethroid		Heterorhabditis bacteriophora	Nematode	1	systemic	topical	yes	yes	Toll	Diabrotica virgifera (L)	Insecta-coleoptera	Coleoptera	0.07	<10%	0.8	0.5	0.97	0.785	<100%	0.462	<100%	0.968	0.884	0.083	0.083
200	Tefluthrin	3		Pyrethroid		Steinernema carpocapsae	Nematode	1	systemic	topical	yes	yes	Toll	Diabrotica virgifera (L)	Insecta-coleoptera	Coleoptera	0	Zero	0.73	0.67	1	0.73	<100%	0.67	<100%	1	0.911	0.089	0.089
200	Tefluthrin	3		Pyrethroid		Steinernema carpocapsae	Nematode	1	systemic	topical	yes	yes	Toll	Diabrotica virgifera (L)	Insecta-coleoptera	Coleoptera	0.03	<10%	0.53	0.8	1	0.515	<100%	0.794	<100%	1	0.9	0.1	0.1
200	Tefluthrin	3		Pyrethroid		Steinernema carpocapsae	Nematode	1	systemic	topical	yes	yes	Toll	Diabrotica virgifera (L)	Insecta-coleoptera	Coleoptera	0.03	<10%	0.03	0.8	0.9	0	<20%	0.794	<100%	0.897	0.794	0.103	0.103
200	Tefluthrin	3		Pyrethroid		Steinernema carpocapsae	Nematode	1	systemic	topical	yes	yes	Toll	Diabrotica virgifera (L)	Insecta-coleoptera	Coleoptera	0.03	<10%	0.03	0.9	1	0	<20%	0.897	<100%	1	0.897	0.103	0.103
200	Tefluthrin	3		Pyrethroid		Steinernema carpocapsae	Nematode	1	systemic	topical	yes	yes	Toll	Diabrotica virgifera (L)	Insecta-coleoptera	Coleoptera	0.03	<10%	0.03	0.6	0.7	0	<20%	0.588	<100%	0.691	0.588	0.103	0.103
200	Tefluthrin	3		Pyrethroid		Steinernema carpocapsae	Nematode	1	systemic	topical	yes	yes	Toll	Diabrotica virgifera (L)	Insecta-coleoptera	Coleoptera	0.03	<10%	0.53	0.37	0.8	0.515	<100%	0.351	<40%	0.794	0.685	0.109	0.109
200	Tefluthrin	3		Pyrethroid		Heterorhabditis bacteriophora	Nematode	1	systemic	topical	yes	yes	Toll	Diabrotica virgifera (L)	Insecta-coleoptera	Coleoptera	0.07	<10%	0.8	0.2	0.93	0.785	<100%	0.14	<20%	0.925	0.815	0.11	0.11
200	Tefluthrin	3		Pyrethroid		Steinernema carpocapsae	Nematode	1	systemic	topical	yes	yes	Toll	Diabrotica virgifera (L)	Insecta-coleoptera	Coleoptera	0.03	Zero	0.13	0.8	0.93	0.103	<20%	0.794	<100%	0.928	0.815	0.113	0.113
200	Tefluthrin	3		Pyrethroid		Steinernema carpocapsae	Nematode	1	systemic	topical	yes	yes	Toll	Diabrotica virgifera (L)	Insecta-coleoptera	Coleoptera	0	<10%	0.13	0.87	1	0.13	<20%	0.87	<100%	1	0.887	0.113	0.113
200	Tefluthrin	3		Pyrethroid		Steinernema carpocapsae	Nematode	1	systemic	topical	yes	yes	Toll	Diabrotica virgifera (L)	Insecta-coleoptera	Coleoptera	0	Zero	0.07	0.87	1	0.07	<20%	0.87	<100%	1	0.879	0.121	0.121
200	Tefluthrin	3		Pyrethroid		Steinernema carpocapsae	Nematode	1	systemic	topical	yes	yes	Toll	Diabrotica virgifera (L)	Insecta-coleoptera	Coleoptera	0.03	<10%	0.33	0.83	1	0.309	<40%	0.825	<100%	1	0.879	0.121	0.121
200	Tefluthrin	3		Pyrethroid		Steinernema carpocapsae	Nematode	1	systemic	topical	yes	yes	Toll	Diabrotica virgifera (L)	Insecta-coleoptera	Coleoptera	0.03	<10%	0.07	0.8	0.93	0.041	<20%	0.794	<100%	0.928	0.802	0.126	0.126
200	Tefluthrin	3		Pyrethroid		Heterorhabditis bacteriophora	Nematode	1	systemic	topical	yes	yes	Toll	Diabrotica virgifera (L)	Insecta-coleoptera	Coleoptera	0.07	<10%	0.23	0.7	0.87	0.172	<20%	0.677	<100%	0.86	0.733	0.127	0.127
200	Tefluthrin	3		Pyrethroid		Heterorhabditis bacteriophora	Nematode	1	systemic	topical	yes	yes	Toll	Diabrotica virgifera (L)	Insecta-coleoptera	Coleoptera	0.07	<10%	0.1	0.7	0.83	0.032	<20%	0.677	<100%	0.817	0.688	0.129	0.129
200	Tefluthrin	3		Pyrethroid		Heterorhabditis bacteriophora	Nematode	1	systemic	topical	yes	yes	Toll	Diabrotica virgifera (L)	Insecta-coleoptera	Coleoptera	0.07	<10%	0.1	0.7	0.83	0.032	<20%	0.677	<100%	0.817	0.688	0.129	0.129
200	Tefluthrin	3		Pyrethroid		Steinernema carpocapsae	Nematode	1	systemic	topical	yes	yes	Toll	Diabrotica virgifera (L)	Insecta-coleoptera	Coleoptera	0.03	<10%	0.27	0.83	1	0.247	<40%	0.825	<100%	1	0.868	0.132	0.132
200	Tefluthrin	3		Pyrethroid		Steinernema carpocapsae	Nematode	1	systemic	topical	yes	yes	Toll	Diabrotica virgifera (L)	Insecta-coleoptera	Coleoptera	0.03	<10%	0.03	0.27	0.4	0	<20%	0.247	<40%	0.381	0.247	0.134	0.134
200	Tefluthrin	3		Pyrethroid		Steinernema carpocapsae	Nematode	1	systemic	topical	yes	yes	Toll	Diabrotica virgifera (L)	Insecta-coleoptera	Coleoptera	0.03	<10%	0.03	0.37	0.5	0	<20%	0.351	<40%	0.485	0.351	0.134	0.134
200	Tefluthrin	3		Pyrethroid		Steinernema carpocapsae	Nematode	1	systemic	topical	yes	yes	Toll	Diabrotica virgifera (L)	Insecta-coleoptera	Coleoptera	0	Zero	0.73	0.23	0.93	0.73	<100%	0.23	<40%	0.93	0.792	0.138	0.138
200	Tefluthrin	3		Pyrethroid		Steinernema carpocapsae	Nematode	1	systemic	topical	yes	yes	Toll	Diabrotica virgifera (L)	Insecta-coleoptera	Coleoptera	0	Zero	0.07	0.77	0.93	0.07	<20%	0.77	<100%	0.93	0.786	0.144	0.144
200	Tefluthrin	3		Pyrethroid		Steinernema carpocapsae	Nematode	1	systemic	topical	yes	yes	Toll	Diabrotica virgifera (L)	Insecta-coleoptera	Coleoptera	0.03	<10%	0.03	0.83	0.97	0	<20%	0.825	<100%	0.969	0.825	0.144	0.144
200	Tefluthrin	3		Pyrethroid		Steinernema carpocapsae	Nematode	1	systemic	topical	yes	yes	Toll	Diabrotica virgifera (L)	Insecta-coleoptera	Coleoptera	0.03	<10%	0.07	0.4	0.57	0.041	<20%	0.381	<40%	0.557	0.407	0.15	0.15
200	Tefluthrin	3		Pyrethroid		Steinernema carpocapsae	Nematode	1	systemic	topical	yes	yes	Toll	Diabrotica virgifera (L)	Insecta-coleoptera	Coleoptera	0	Zero	0.73	0.43	1	0.73	<100%	0.43	<100%	1	0.846	0.154	0.154
200	Tefluthrin	3		Pyrethroid		Steinernema carpocapsae	Nematode	1	systemic	topical	yes	yes	Toll	Diabrotica virgifera (L)	Insecta-coleoptera	Coleoptera	0	Zero	0.13	0.77	0.97	0.13	<20%	0.77	<100%	0.97	0.8	0.17	0.17
200	Tefluthrin	3		Pyrethroid		Steinernema carpocapsae	Nematode	1	systemic	topical	yes	yes	Toll	Diabrotica virgifera (L)	Insecta-coleoptera	Coleoptera	0.03	<10%	0.53	0.57	0.97	0.515	<100%	0.557	<100%	0.969	0.785	0.184	0.184
200	Tefluthrin	3		Pyrethroid		Heterorhabditis bacteriophora	Nematode	1	systemic	topical	yes	yes	Toll	Diabrotica virgifera (L)	Insecta-coleoptera	Coleoptera	0.07	<10%	0.1	0.2	0.4	0.032	<20%	0.14	<20%	0.355	0.168	0.187	0.187
200	Tefluthrin	3		Pyrethroid		Steinernema carpocapsae	Nematode	1	systemic	topical	yes	yes	Toll	Diabrotica virgifera (L)	Insecta-coleoptera	Coleoptera	0.03	<10%	0.53	0.4	0.9	0.515	<100%	0.381	<40%	0.897	0.7	0.197	0.197
200	Tefluthrin	3		Pyrethroid		Steinernema carpocapsae	Nematode	1	systemic	topical	yes	yes	Toll	Diabrotica virgifera (L)	Insecta-coleoptera	Coleoptera	0.03	<10%	0.03	0.4	0.6	0	<20%	0.381	<40%	0.588	0.381	0.206	0.206
200	Tefluthrin	3		Pyrethroid		Steinernema carpocapsae	Nematode	1	systemic	topical	yes	yes	Toll	Diabrotica virgifera (L)	Insecta-coleoptera	Coleoptera	0	Zero	0.07	0.67	0.9	0.07	<20%	0.67	<100%	0.9	0.693	0.207	0.207
200	Tefluthrin	3		Pyrethroid		Steinernema carpocapsae	Nematode	1	systemic	topical	yes	yes	Toll	Diabrotica virgifera (L)	Insecta-coleoptera	Coleoptera	0.03	<10%	0.07	0.37	0.6	0.041	<20%	0.351	<40%	0.588	0.377	0.21	0.21
200	Tefluthrin	3		Pyrethroid		Steinernema carpocapsae	Nematode	1	systemic	topical	yes	yes	Toll	Diabrotica virgifera (L)	Insecta-coleoptera	Coleoptera	0.03	<10%	0.27	0.6	0.93	0.247	<40%	0.588	<100%	0.928	0.69	0.238	0.238
200	Tefluthrin	3		Pyrethroid		Steinernema carpocapsae	Nematode	1	systemic	topical	yes	yes	Toll	Diabrotica virgifera (L)	Insecta-coleoptera	Coleoptera	0.03	<10%	0.33	0.6	0.97	0.309	<40%	0.588	<100%	0.969	0.715	0.254	0.254
200	Tefluthrin	3		Pyrethroid		Steinernema carpocapsae	Nematode	1	systemic	topical	yes	yes	Toll	Diabrotica virgifera (L)	Insecta-coleoptera	Coleoptera	0.03	Zero	0.27	0.27	0.7	0.247	<40%	0.247	<40%	0.691	0.434	0.257	0.257
200	Tefluthrin	3		Pyrethroid		Steinernema carpocapsae	Nematode	1	systemic	topical	yes	yes	Toll	Diabrotica virgifera (L)	Insecta-coleoptera	Coleoptera	0	<10%	0.13	0.67	0.97	0.13	<20%	0.67	<100%	0.97	0.713	0.257	0.257
200	Tefluthrin	3		Pyrethroid		Heterorhabditis bacteriophora	Nematode	1	systemic	topical	yes	yes	Toll	Diabrotica virgifera (L)	Insecta-coleoptera	Coleoptera	0.07	<10%	0.23	0.5	0.83	0.172	<20%	0.462	<100%	0.817	0.555	0.262	0.262
200	Tefluthrin	3		Pyrethroid		Steinernema carpocapsae	Nematode	1	systemic	topical	yes	yes	Toll	Diabrotica virgifera (L)	Insecta-coleoptera	Coleoptera	0.03	<10%	0.13	0.57	0.87	0.103	<20%	0.557	<100%	0.866	0.602	0.264	0.264
200	Tefluthrin	3		Pyrethroid		Steinernema carpocapsae	Nematode	1	systemic	topical	yes	yes	Toll	Diabrotica virgifera (L)	Insecta-coleoptera	Coleoptera	0	Zero	0.13	0.43	0.77	0.13	<20%	0.43	<100%	0.77	0.504	0.266	0.266
200	Tefluthrin	3		Pyrethroid		Steinernema carpocapsae	Nematode	1	systemic	topical	yes	yes	Toll	Diabrotica virgifera (L)	Insecta-coleoptera	Coleoptera	0.03	<10%	0.03	0.27	0.53	0	<20%	0.247	<40%	0.515	0.247	0.268	0.268
200	Tefluthrin	3		Pyrethroid		Steinernema carpocapsae	Nematode	1	systemic	topical	yes	yes	Toll	Diabrotica virgifera (L)	Insecta-coleoptera	Coleoptera	0.03	<10%	0.13	0.4	0.73	0.103	<20%	0.381	<40%	0.722	0.445	0.276	0.276
200	Tefluthrin	3		Pyrethroid		Steinernema carpocapsae	Nematode	1	systemic	topical	yes	yes	Toll	Diabrotica virgifera (L)	Insecta-coleoptera	Coleoptera	0.03	<10%	0.33	0.27	0.77	0.309	<40%	0.247	<40%	0.763	0.48	0.283	0.283
200	Tefluthrin	3		Pyrethroid		Heterorhabditis bacteriophora	Nematode	1	systemic	topical	yes	yes	Toll	Diabrotica virgifera (L)	Insecta-coleoptera	Coleoptera	0.07	<10%	0.1	0.5	0.8	0.032	<20%	0.462	<100%	0.785	0.48	0.305	0.305
200	Tefluthrin	3		Pyrethroid		Heterorhabditis bacteriophora	Nematode	1	systemic	topical	yes	yes	Toll	Diabrotica virgifera (L)	Insecta-coleoptera	Coleoptera	0.07	<10%	0.23	0.2	0.63	0.172	<20%	0.14	<20%	0.602	0.288	0.314	0.314
200	Tefluthrin	3		Pyrethroid		Steinernema carpocapsae	Nematode	1	systemic	topical	yes	yes	Toll	Diabrotica virgifera (L)	Insecta-coleoptera	Coleoptera	0	Zero	0.07	0.43	0.8	0.07	<20%	0.43	<100%	0.8	0.47	0.33	0.33
200	Tefluthrin	3		Pyrethroid		Steinernema carpocapsae	Nematode	1	systemic	topical	yes	yes	Toll	Diabrotica virgifera (L)	Insecta-coleoptera	Coleoptera	0.03	<10%	0.03	0.57	0.9	0	<20%	0.557	<100%	0.897	0.557	0.34	0.34
200	Tefluthrin	3		Pyrethroid		Steinernema carpocapsae	Nematode	1	systemic	topical	yes	yes	Toll	Diabrotica virgifera (L)	Insecta-coleoptera	Coleoptera	0.03	<10%	0.27	0.27	0.8	0.247	<40%	0.247	<40%	0.794	0.434	0.36	0.36
200	Tefluthrin	3		Pyrethroid		Steinernema carpocapsae	Nematode	1	systemic	topical	yes	yes	Toll	Diabrotica virgifera (L)	Insecta-coleoptera	Coleoptera	0	Zero	0.13	0.23	0.7	0.13	<20%	0.23	<40%	0.7	0.33	0.37	0.37
200	Tefluthrin	3		Pyrethroid		Heterorhabditis bacteriophora	Nematode	1	systemic	topical	yes	yes	Toll	Diabrotica virgifera (L)	Insecta-coleoptera	Coleoptera	0.07	<10%	0.1	0.2	0.6	0.032	<20%	0.14	<20%	0.57	0.168	0.402	0.402
200	Tefluthrin	3		Pyrethroid		Steinernema carpocapsae	Nematode	1	systemic	topical	yes	yes	Toll	Diabrotica virgifera (L)	Insecta-coleoptera	Coleoptera	0	Zero	0.07	0.23	0.7	0.07	<20%	0.23	<40%	0.7	0.284	0.416	0.416
200	Tefluthrin	3		Pyrethroid		Heterorhabditis bacteriophora	Nematode	1	systemic	topical	yes	yes	Toll	Diabrotica virgifera (L)	Insecta-coleoptera	Coleoptera	0.07	<10%	0.03	0.2	0.63	0	<20%	0.14	<20%	0.602	0.14	0.499	0.462
200	Tefluthrin	3		Pyrethroid		Steinernema carpocapsae	Nematode	1	systemic	topical	yes	yes	Toll	Diabrotica virgifera (L)	Insecta-coleoptera	Coleoptera	0.03	<10%	0.33	0.27	0.97	0.309	<40%	0.247	<40%	0.969	0.48	0.489	0.489
200	Terbufos	1		AChE-inhibitor		Steinernema carpocapsae	Nematode	1	systemic	topical	yes	yes	Toll	Diabrotica virgifera (L)	Insecta-coleoptera	Coleoptera	0.04	<10%	0.3	0.34	0.32	0.271	<40%	0.313	<40%	0.292	0.499	-0.207	-0.207
200	Terbufos	1		AChE-inhibitor		Steinernema carpocapsae	Nematode	1	systemic	topical	yes	yes	Toll	Diabrotica virgifera (L)	Insecta-coleoptera	Coleoptera	0.04	<10%	0.12	0.34	0.26	0.083	<20%	0.313	<40%	0.229	0.37	-0.141	-0.141
200	Terbufos	1		AChE-inhibitor		Steinernema carpocapsae	Nematode	1	systemic	topical	yes	yes	Toll	Diabrotica virgifera (L)	Insecta-coleoptera	Coleoptera	0.04	<10%	0.68	0.38	0.7	0.667	<100%	0.354	<40%	0.688	0.785	-0.097	-0.097
200	Terbufos	1		AChE-inhibitor		Steinernema carpocapsae	Nematode	1	systemic	topical	yes	yes	Toll	Diabrotica virgifera (L)	Insecta-coleoptera	Coleoptera	0.04	<10%	0.12	0.84	0.78	0.083	<20%	0.833	<100%	0.771	0.847	-0.076	-0.076
200	Terbufos	1		AChE-inhibitor		Steinernema carpocapsae	Nematode	1	systemic	topical	yes	yes	Toll	Diabrotica virgifera (L)	Insecta-coleoptera	Coleoptera	0.04	<10%	0.3	0.96	0.9	0.271	<40%	0.958	<100%	0.896	0.97	-0.074	-0.074
200	Terbufos	1		AChE-inhibitor		Steinernema carpocapsae	Nematode	1	systemic	topical	yes	yes	Toll	Diabrotica virgifera (L)	Insecta-coleoptera	Coleoptera	0.04	<10%	0.3	0.38	0.48	0.271	<40%	0.354	<40%	0.458	0.529	-0.071	-0.071
200	Terbufos	1		AChE-inhibitor		Steinernema carpocapsae	Nematode	1	systemic	topical	yes	yes	Toll	Diabrotica virgifera (L)	Insecta-coleoptera	Coleoptera	0.04	<10%	0.68	0.84	0.88	0.667	<100%	0.833	<100%	0.875	0.944	-0.069	-0.069
200	Terbufos	1		AChE-inhibitor		Steinernema carpocapsae	Nematode	1	systemic	topical	yes	yes	Toll	Diabrotica virgifera (L)	Insecta-coleoptera	Coleoptera	0.04	<10%	0.22	0.84	0.82	0.188	<20%	0.833	<100%	0.813	0.865	-0.052	-0.052
200	Terbufos	1		AChE-inhibitor		Steinernema carpocapsae	Nematode	1	systemic	topical	yes	yes	Toll	Diabrotica virgifera (L)	Insecta-coleoptera	Coleoptera	0.04	<10%	0.22	0.34	0.42	0.188	<20%	0.313	<40%	0.396	0.441	-0.046	-0.046
200	Terbufos	1		AChE-inhibitor		Steinernema carpocapsae	Nematode	1	systemic	topical	yes	yes	Toll	Diabrotica virgifera (L)	Insecta-coleoptera	Coleoptera	0.04	<10%	0.12	0.96	0.92	0.083	<20%	0.958	<100%	0.917	0.962	-0.045	-0.045
200	Terbufos	1		AChE-inhibitor		Steinernema carpocapsae	Nematode	1	systemic	topical	yes	yes	Toll	Diabrotica virgifera (L)	Insecta-coleoptera	Coleoptera	0.04	<10%	0.22	0.56	0.62	0.188	<20%	0.542	<100%	0.604	0.628	-0.023	-0.023
200	Terbufos	1		AChE-inhibitor		Steinernema carpocapsae	Nematode	1	systemic	topical	yes	yes	Toll	Diabrotica virgifera (L)	Insecta-coleoptera	Coleoptera	0.04	<10%	0.22	0.96	0.96	0.188	<20%	0.958	<100%	0.958	0.966	-0.008	-0.008
200	Terbufos	1		AChE-inhibitor		Steinernema carpocapsae	Nematode	1	systemic	topical	yes	yes	Toll	Diabrotica virgifera (L)	Insecta-coleoptera	Coleoptera	0.04	<10%	0.3	0.84	0.88	0.271	<40%	0.833	<100%	0.875	0.878	-0.003	-0.003
200	Terbufos	1		AChE-inhibitor		Steinernema carpocapsae	Nematode	1	systemic	topical	yes	yes	Toll	Diabrotica virgifera (L)	Insecta-coleoptera	Coleoptera	0.04	<10%	0.68	0.56	0.86	0.667	<100%	0.542	<100%	0.854	0.847	0.007	0.007
200	Terbufos	1		AChE-inhibitor		Steinernema carpocapsae	Nematode	1	systemic	topical	yes	yes	Toll	Diabrotica virgifera (L)	Insecta-coleoptera	Coleoptera	0.04	<10%	0.68	0.96	1	0.667	<100%	0.958	<100%	1	0.986	0.014	0.014
200	Terbufos	1		AChE-inhibitor		Steinernema carpocapsae	Nematode	1	systemic	topical	yes	yes	Toll	Diabrotica virgifera (L)	Insecta-coleoptera	Coleoptera	0.04	<10%	0.68	0.34	0.8	0.667	<100%	0.313	<40%	0.792	0.771	0.021	0.021
200	Terbufos	1		AChE-inhibitor		Steinernema carpocapsae	Nematode	1	systemic	topical	yes	yes	Toll	Diabrotica virgifera (L)	Insecta-coleoptera	Coleoptera	0.04	<10%	0.22	0.38	0.52	0.188	<20%	0.354	<40%	0.5	0.475	0.025	0.025
200	Terbufos	1		AChE-inhibitor		Steinernema carpocapsae	Nematode	1	systemic	topical	yes	yes	Toll	Diabrotica virgifera (L)	Insecta-coleoptera	Coleoptera	0.04	<10%	0.12	0.56	0.64	0.083	<20%	0.542	<100%	0.625	0.58	0.045	0.045
200	Terbufos	1		AChE-inhibitor		Steinernema carpocapsae	Nematode	1	systemic	topical	yes	yes	Toll	Diabrotica virgifera (L)	Insecta-coleoptera	Coleoptera	0.04	<10%	0.12	0.38	0.48	0.083	<20%	0.354	<40%	0.458	0.408	0.05	0.05
200	Terbufos	1		AChE-inhibitor		Steinernema carpocapsae	Nematode	1	systemic	topical	yes	yes	Toll	Diabrotica virgifera (L)	Insecta-coleoptera	Coleoptera	0.04	<10%	0.3	0.56	0.74	0.271	<40%	0.542	<100%	0.729	0.666	0.063	0.063
202	Cypermethrin	3		Pyrethroid		Metarhizium flavoviride	Fungi	1	systemic	topical	yes	yes	Toll	Locusta migratoria migratorioides	Insecta-Orthoptera	Others		No Control given	0.0811913	0.126823	0.479544	0.081	<20%	0.127	<20%	0.48	0.198	0.282	0.282
209	Carbaryl	1		AChE-inhibitor		Vairimorpha necatrix	Microsporidia	1	systemic	oral	yes	no	Toll	Anticarsia gemmatalis (L)	Insecta-Lepidoptera	Lepidoptera		No Control given	0.533	0.467	0.848	0.533	<100%	0.467	<100%	0.848	0.751	0.097	0.097
209	Carbaryl	1		AChE-inhibitor		Vairimorpha necatrix	Microsporidia	1	systemic	oral	yes	no	Toll	Anticarsia gemmatalis (L)	Insecta-Lepidoptera	Lepidoptera		No Control given	0.533	0.467	0.882	0.533	<100%	0.467	<100%	0.882	0.751	0.131	0.131
209	Carbaryl	1		AChE-inhibitor		Nuclear polyhedrosis virus	Virus	1	systemic	oral	yes	no	JAK/STAT	Anticarsia gemmatalis (L)	Insecta-Lepidoptera	Lepidoptera		No Control given	0.533	0.517	0.992	0.533	<100%	0.517	<100%	0.992	0.774	0.218	0.218
209	Carbaryl	1		AChE-inhibitor		Bacillus thuringiensis	Bacteria	1	systemic	oral	yes	yes	Toll	Anticarsia gemmatalis (L)	Insecta-Lepidoptera	Lepidoptera		No Control given	0.533	0.517	1	0.533	<100%	0.517	<100%	1	0.774	0.226	0.226
209	Methyl parathion	1		AChE-inhibitor		Vairimorpha necatrix	Microsporidia	1	systemic	oral	yes	no	Toll	Anticarsia gemmatalis (L)	Insecta-Lepidoptera	Lepidoptera		No Control given	0.483	0.467	0.325	0.483	<100%	0.467	<100%	0.325	0.724	-0.399	-0.399
209	Methyl parathion	1		AChE-inhibitor		Vairimorpha necatrix	Microsporidia	1	systemic	oral	yes	no	Toll	Anticarsia gemmatalis (L)	Insecta-Lepidoptera	Lepidoptera		No Control given	0.483	0.467	0.585	0.483	<100%	0.467	<100%	0.585	0.724	-0.139	-0.139
209	Methyl parathion	1		AChE-inhibitor		Nuclear polyhedrosis virus	Virus	1	systemic	oral	yes	no	JAK/STAT	Anticarsia gemmatalis (L)	Insecta-Lepidoptera	Lepidoptera		No Control given	0.483	0.517	0.85	0.483	<100%	0.517	<100%	0.85	0.75	0.1	0.1
209	Methyl parathion	1		AChE-inhibitor		Bacillus thuringiensis	Bacteria	1	systemic	oral	yes	yes	Toll	Anticarsia gemmatalis (L)	Insecta-Lepidoptera	Lepidoptera		No Control given	0.483	0.517	0.917	0.483	<100%	0.517	<100%	0.917	0.75	0.167	0.167
209	Permethrin	3		Pyrethroid		Vairimorpha necatrix	Microsporidia	1	systemic	oral	yes	no	Toll	Anticarsia gemmatalis (L)	Insecta-Lepidoptera	Lepidoptera		No Control given	0.467	0.467	0.584	0.467	<100%	0.467	<100%	0.584	0.716	-0.132	-0.132
209	Permethrin	3		Pyrethroid		Vairimorpha necatrix	Microsporidia	1	systemic	oral	yes	no	Toll	Anticarsia gemmatalis (L)	Insecta-Lepidoptera	Lepidoptera		No Control given	0.467	0.467	0.683	0.467	<100%	0.467	<100%	0.683	0.716	-0.033	-0.033
209	Permethrin	3		Pyrethroid		Bacillus thuringiensis	Bacteria	1	systemic	oral	yes	yes	Toll	Anticarsia gemmatalis (L)	Insecta-Lepidoptera	Lepidoptera		No Control given	0.467	0.517	0.892	0.467	<100%	0.517	<100%	0.892	0.743	0.149	0.149
209	Permethrin	3		Pyrethroid		Nuclear polyhedrosis virus	Virus	1	systemic	oral	yes	no	JAK/STAT	Anticarsia gemmatalis (L)	Insecta-Lepidoptera	Lepidoptera		No Control given	0.467	0.517	0.958	0.467	<100%	0.517	<100%	0.958	0.743	0.215	0.215
300	Imidachloprid	4		Neonicotenoid		Metarhizium anisopliae	Fungi	1	systemic	topical	yes	yes	Toll	Frankliniella occidentalis (L)	Insecta-Thysanoptera	Others	0	Zero	0.74	0.335	0.665	0.74	<100%	0.335	<40%	0.665	0.827	-0.162	-0.162
300	Imidachloprid	4		Neonicotenoid		Metarhizium anisopliae	Fungi	1	systemic	topical	yes	yes	Toll	Frankliniella occidentalis (L)	Insecta-Thysanoptera	Others	0	Zero	0.863	0.335	0.77	0.863	<100%	0.335	<40%	0.77	0.909	-0.139	-0.139
300	Imidachloprid	4		Neonicotenoid		Metarhizium anisopliae	Fungi	1	systemic	topical	yes	yes	Toll	Frankliniella occidentalis (L)	Insecta-Thysanoptera	Others	0	Zero	0.443	0.762	0.75	0.443	<100%	0.762	<100%	0.75	0.867	-0.117	-0.117
300	Imidachloprid	4		Neonicotenoid		Metarhizium anisopliae	Fungi	1	systemic	topical	yes	yes	Toll	Frankliniella occidentalis (L)	Insecta-Thysanoptera	Others	0	Zero	0.863	0.54	0.822	0.863	<100%	0.54	<100%	0.822	0.937	-0.115	-0.115
300	Imidachloprid	4		Neonicotenoid		Metarhizium anisopliae	Fungi	1	systemic	topical	yes	yes	Toll	Frankliniella occidentalis (L)	Insecta-Thysanoptera	Others	0	Zero	0.74	0.54	0.785	0.74	<100%	0.54	<100%	0.785	0.88	-0.095	-0.095
300	Imidachloprid	4		Neonicotenoid		Metarhizium anisopliae	Fungi	1	systemic	topical	yes	yes	Toll	Frankliniella occidentalis (L)	Insecta-Thysanoptera	Others	0	Zero	0.863	0.762	0.89	0.863	<100%	0.762	<100%	0.89	0.967	-0.077	-0.077
300	Imidachloprid	4		Neonicotenoid		Metarhizium anisopliae	Fungi	1	systemic	topical	yes	yes	Toll	Frankliniella occidentalis (L)	Insecta-Thysanoptera	Others	0	Zero	0.74	0.762	0.885	0.74	<100%	0.762	<100%	0.885	0.938	-0.053	-0.053
300	Imidachloprid	4		Neonicotenoid		Metarhizium anisopliae	Fungi	1	systemic	topical	yes	yes	Toll	Frankliniella occidentalis (L)	Insecta-Thysanoptera	Others	0	Zero	0.443	0.54	0.748	0.443	<100%	0.54	<100%	0.748	0.744	0.004	0.004
300	Imidachloprid	4		Neonicotenoid		Metarhizium anisopliae	Fungi	1	systemic	topical	yes	yes	Toll	Frankliniella occidentalis (L)	Insecta-Thysanoptera	Others	0	Zero	0.443	0.335	0.696	0.443	<100%	0.335	<40%	0.696	0.63	0.066	0.066
300	Thiamethoxam	4		Neonicotenoid		Metarhizium anisopliae	Fungi	1	systemic	topical	yes	yes	Toll	Frankliniella occidentalis (L)	Insecta-Thysanoptera	Others	0	Zero	0.557	0.762	0.752	0.557	<100%	0.762	<100%	0.752	0.895	-0.143	-0.143
300	Thiamethoxam	4		Neonicotenoid		Metarhizium anisopliae	Fungi	1	systemic	topical	yes	yes	Toll	Frankliniella occidentalis (L)	Insecta-Thysanoptera	Others	0	Zero	0.333	0.762	0.76	0.333	<40%	0.762	<100%	0.76	0.841	-0.081	-0.081
300	Thiamethoxam	4		Neonicotenoid		Metarhizium anisopliae	Fungi	1	systemic	topical	yes	yes	Toll	Frankliniella occidentalis (L)	Insecta-Thysanoptera	Others	0	Zero	0.557	0.335	0.65	0.557	<100%	0.335	<40%	0.65	0.705	-0.055	-0.055
300	Thiamethoxam	4		Neonicotenoid		Metarhizium anisopliae	Fungi	1	systemic	topical	yes	yes	Toll	Frankliniella occidentalis (L)	Insecta-Thysanoptera	Others	0	Zero	0.557	0.54	0.742	0.557	<100%	0.54	<100%	0.742	0.796	-0.054	-0.054
300	Thiamethoxam	4		Neonicotenoid		Metarhizium anisopliae	Fungi	1	systemic	topical	yes	yes	Toll	Frankliniella occidentalis (L)	Insecta-Thysanoptera	Others	0	Zero	0.333	0.54	0.645	0.333	<40%	0.54	<100%	0.645	0.693	-0.048	-0.048
300	Thiamethoxam	4		Neonicotenoid		Metarhizium anisopliae	Fungi	1	systemic	topical	yes	yes	Toll	Frankliniella occidentalis (L)	Insecta-Thysanoptera	Others	0	Zero	0.73	0.762	0.918	0.73	<100%	0.762	<100%	0.918	0.936	-0.018	-0.018
300	Thiamethoxam	4		Neonicotenoid		Metarhizium anisopliae	Fungi	1	systemic	topical	yes	yes	Toll	Frankliniella occidentalis (L)	Insecta-Thysanoptera	Others	0	Zero	0.73	0.335	0.822	0.73	<100%	0.335	<40%	0.822	0.82	0.002	0.002
300	Thiamethoxam	4		Neonicotenoid		Metarhizium anisopliae	Fungi	1	systemic	topical	yes	yes	Toll	Frankliniella occidentalis (L)	Insecta-Thysanoptera	Others	0	Zero	0.73	0.54	0.91	0.73	<100%	0.54	<100%	0.91	0.876	0.034	0.034
300	Thiamethoxam	4		Neonicotenoid		Metarhizium anisopliae	Fungi	1	systemic	topical	yes	yes	Toll	Frankliniella occidentalis (L)	Insecta-Thysanoptera	Others	0	Zero	0.333	0.335	0.592	0.333	<40%	0.335	<40%	0.592	0.556	0.036	0.036
306	Carbaryl	1		AChE-inhibitor		Pasteuria ramosa	Bacteria	1	systemic	oral	yes	no	Toll	Daphnia magna	Branchiopoda-Cladocera	Others	0.0365	<10%	0	0.1442	0.0769	0	<20%	0.112	<20%	0.042	0.112	-0.036	-0.07
306	Carbaryl	1		AChE-inhibitor		?Flabelliforma magnivora	Microsporidia	1	systemic	oral	yes	no	Toll	Daphnia magna	Branchiopoda-Cladocera	Others	0.2992	>10%	0.1023	0.2008	0.305	0	<20%	0	<20%	0.008	0	0.469	0.008
306	Carbaryl	1		AChE-inhibitor		Pasteuria ramosa	Bacteria	1	systemic	oral	yes	no	Toll	Daphnia magna	Branchiopoda-Cladocera	Others	0.0365	<10%	0.0231	0.1442	0.2519	0	<20%	0.112	<20%	0.224	0.112	0.124	0.112
306	Carbaryl	1		AChE-inhibitor		?Flabelliforma magnivora	Microsporidia	1	systemic	oral	yes	no	Toll	Daphnia magna	Branchiopoda-Cladocera	Others	0.2992	>10%	0.0985	0.2008	0.8031	0	<20%	0	<20%	0.719	0	1.186	0.719
308	Buprofezin	16				?Steinernema feltiae	Nematode	1	systemic	topical	yes	yes	Toll	?Bemisia tabaci (L)	Insecta-Hemiptera	Hemiptera	0.06	Zero	0.642	0.798	0.67	0.619	<100%	0.785	<100%	0.649	0.918	-0.269	-0.269
308	Buprofezin	16				?Steinernema feltiae	Nematode	1	systemic	topical	yes	yes	Toll	?Bemisia tabaci (L)	Insecta-Hemiptera	Hemiptera	0.011	<10%	0.505	0.582	0.63	0.499	<100%	0.577	<100%	0.626	0.788	-0.163	-0.163
308	Imidachloprid	4		Neonicotenoid		?Steinernema feltiae	Nematode	1	systemic	topical	yes	yes	Toll	?Bemisia tabaci (L)	Insecta-Hemiptera	Hemiptera	0	<10%	0.197	0.585	0.46	0.197	<20%	0.585	<100%	0.46	0.667	-0.207	-0.207
308	Imidachloprid	4		Neonicotenoid		?Steinernema feltiae	Nematode	1	systemic	topical	yes	yes	Toll	?Bemisia tabaci (L)	Insecta-Hemiptera	Hemiptera	0	<10%	0.268	0.526	0.709	0.268	<40%	0.526	<100%	0.709	0.653	0.056	0.056
308	Nicotine	4		Neonicotenoid		?Steinernema feltiae	Nematode	1	systemic	topical	yes	yes	Toll	?Bemisia tabaci (L)	Insecta-Hemiptera	Hemiptera	0.046	Zero	0.638	0.652	0.656	0.621	<100%	0.635	<100%	0.639	0.862	-0.222	-0.222
308	Nicotine	4		Neonicotenoid		?Steinernema feltiae	Nematode	1	systemic	topical	yes	yes	Toll	?Bemisia tabaci (L)	Insecta-Hemiptera	Hemiptera	0	Zero	0.343	0.658	0.657	0.343	<40%	0.658	<100%	0.657	0.775	-0.118	-0.118
308	?Teflubenzuron	15				?Steinernema feltiae	Nematode	1	systemic	topical	yes	yes	Toll	?Bemisia tabaci (L)	Insecta-Hemiptera	Hemiptera	0	<10%	0.399	0.666	0.615	0.399	<40%	0.666	<100%	0.615	0.799	-0.184	-0.184
308	?Teflubenzuron	15				?Steinernema feltiae	Nematode	1	systemic	topical	yes	yes	Toll	?Bemisia tabaci (L)	Insecta-Hemiptera	Hemiptera	0.067	Zero	0.658	0.634	0.735	0.633	<100%	0.608	<100%	0.716	0.856	-0.14	-0.14
309	Clothianidin	4		Neonicotenoid		Nosema ceranae	Microsporidia	1	local	oral	yes	no	Toll	Apis mellifera	Insecta-Hymenoptera	Hymenoptera	0.443069	>10%	0.475248	0.591584	0.64604	0.058	<20%	0.267	<40%	0.364	0.309	0.055	0.055
309	Clothianidin	4		Neonicotenoid		Nosema apis	Microsporidia	1	local	oral	yes	no	Toll	Apis mellifera	Insecta-Hymenoptera	Hymenoptera	0.5	>10%	0.524752	0.581683	0.636139	0.05	<20%	0.163	<20%	0.272	0.205	0.067	0.067
314	Imidachloprid	4		Neonicotenoid		Metarhizium anisopliae	Fungi	1	systemic	topical	yes	yes	Toll	?Diaprepes abbreviatus (L)	Insecta-coleoptera	Coleoptera	0.269912	>10%	0.428242	0.274525	0.514554	0.217	<40%	0.006	<20%	0.335	0.222	0.113	0.113
314	Imidachloprid	4		Neonicotenoid		Metarhizium anisopliae	Fungi	1	systemic	topical	yes	yes	Toll	?Diaprepes abbreviatus (L)	Insecta-coleoptera	Coleoptera	0.217641	>10%	0.213625	0.141857	0.320384	0	<20%	0	<20%	0.131	0	0.234	0.131
314	Imidachloprid	4		Neonicotenoid		Beauveria bassiana	Fungi	1	systemic	topical	yes	yes	Toll	?Diaprepes abbreviatus (L)	Insecta-coleoptera	Coleoptera	0.305587	>10%	0.471645	0.255484	0.681069	0.239	<40%	0	<20%	0.541	0.239	0.356	0.302
314	Imidachloprid	4		Neonicotenoid		Beauveria bassiana	Fungi	1	systemic	topical	yes	yes	Toll	?Diaprepes abbreviatus (L)	Insecta-coleoptera	Coleoptera	0.305587	>10%	0.620322	0.255484	0.837051	0.453	<100%	0	<20%	0.765	0.453	0.352	0.312
314	Imidachloprid	4		Neonicotenoid		Beauveria bassiana	Fungi	1	systemic	topical	yes	yes	Toll	?Diaprepes abbreviatus (L)	Insecta-coleoptera	Coleoptera	0.305587	>10%	0.339007	0.341972	0.60912	0.048	<20%	0.052	<20%	0.437	0.098	0.339	0.339
314	Imidachloprid	4		Neonicotenoid		Beauveria bassiana	Fungi	1	systemic	topical	yes	yes	Toll	?Diaprepes abbreviatus (L)	Insecta-coleoptera	Coleoptera	0.21871	>10%	0.484511	0.159792	0.761202	0.34	<40%	0	<20%	0.694	0.34	0.404	0.354
314	Imidachloprid	4		Neonicotenoid		Beauveria bassiana	Fungi	1	systemic	topical	yes	yes	Toll	?Diaprepes abbreviatus (L)	Insecta-coleoptera	Coleoptera	0.305587	>10%	0.339007	0.255484	0.605707	0.048	<20%	0	<20%	0.432	0.048	0.453	0.384
314	Imidachloprid	4		Neonicotenoid		Beauveria bassiana	Fungi	1	systemic	topical	yes	yes	Toll	?Diaprepes abbreviatus (L)	Insecta-coleoptera	Coleoptera	0.393088	>10%	0.604823	0.350877	0.841008	0.349	<40%	0	<20%	0.738	0.349	0.434	0.389
314	Imidachloprid	4		Neonicotenoid		Metarhizium anisopliae	Fungi	1	systemic	topical	yes	yes	Toll	?Diaprepes abbreviatus (L)	Insecta-coleoptera	Coleoptera	0.157635	>10%	0.421182	0.445813	0.948276	0.313	<40%	0.342	<40%	0.939	0.548	0.391	0.391
314	Imidachloprid	4		Neonicotenoid		Metarhizium anisopliae	Fungi	1	systemic	topical	yes	yes	Toll	?Diaprepes abbreviatus (L)	Insecta-coleoptera	Coleoptera	0.157635	>10%	0.403941	0.445813	0.945813	0.292	<40%	0.342	<40%	0.936	0.534	0.401	0.401
314	Imidachloprid	4		Neonicotenoid		Metarhizium anisopliae	Fungi	1	systemic	topical	yes	yes	Toll	?Diaprepes abbreviatus (L)	Insecta-coleoptera	Coleoptera	0.231058	>10%	0.423731	0.0229029	0.747541	0.251	<40%	0	<20%	0.672	0.251	0.624	0.421
314	Imidachloprid	4		Neonicotenoid		Metarhizium anisopliae	Fungi	1	systemic	topical	yes	yes	Toll	?Diaprepes abbreviatus (L)	Insecta-coleoptera	Coleoptera	0.157635	>10%	0.460591	0.445813	1.00493	0.36	<40%	0.342	<40%	1.006	0.579	0.427	0.427
314	Imidachloprid	4		Neonicotenoid		Metarhizium anisopliae	Fungi	1	systemic	topical	yes	yes	Toll	?Diaprepes abbreviatus (L)	Insecta-coleoptera	Coleoptera	0.157635	>10%	0.182266	0.445813	0.827586	0.029	<20%	0.342	<40%	0.795	0.361	0.434	0.434
314	Imidachloprid	4		Neonicotenoid		Metarhizium anisopliae	Fungi	1	systemic	topical	yes	yes	Toll	?Diaprepes abbreviatus (L)	Insecta-coleoptera	Coleoptera	0.231058	>10%	0.423731	0.195458	0.771429	0.251	<40%	0	<20%	0.703	0.251	0.487	0.452
314	Imidachloprid	4		Neonicotenoid		Metarhizium anisopliae	Fungi	1	systemic	topical	yes	yes	Toll	?Diaprepes abbreviatus (L)	Insecta-coleoptera	Coleoptera	0.189178	>10%	0.327272	0.103214	0.771429	0.17	<20%	0	<20%	0.718	0.17	0.636	0.548
314	Imidachloprid	4		Neonicotenoid		Metarhizium anisopliae	Fungi	1	systemic	topical	yes	yes	Toll	?Diaprepes abbreviatus (L)	Insecta-coleoptera	Coleoptera	0.217641	>10%	0.213625	0.370599	0.834104	0	<20%	0.196	<20%	0.788	0.196	0.597	0.592
314	Imidachloprid	4		Neonicotenoid		Metarhizium anisopliae	Fungi	1	systemic	topical	yes	yes	Toll	?Diaprepes abbreviatus (L)	Insecta-coleoptera	Coleoptera	0.346853	>10%	0.482792	0.368187	0.889694	0.208	<40%	0.033	<20%	0.831	0.234	0.597	0.597
314	Imidachloprid	4		Neonicotenoid		Beauveria bassiana	Fungi	1	systemic	topical	yes	yes	Toll	?Diaprepes abbreviatus (L)	Insecta-coleoptera	Coleoptera	0.316396	>10%	0.447404	0.303785	0.880273	0.192	<20%	0	<20%	0.825	0.192	0.648	0.633
314	Imidachloprid	4		Neonicotenoid		Beauveria bassiana	Fungi	1	systemic	topical	yes	yes	Toll	?Diaprepes abbreviatus (L)	Insecta-coleoptera	Coleoptera	0.452377	>10%	0.525776	0.447761	0.875303	0.134	<20%	0	<20%	0.772	0.134	0.646	0.638
314	Imidachloprid	4		Neonicotenoid		Beauveria bassiana	Fungi	1	systemic	topical	yes	yes	Toll	?Diaprepes abbreviatus (L)	Insecta-coleoptera	Coleoptera	0.132521	>10%	0.309552	0.0895457	0.864679	0.204	<40%	0	<20%	0.844	0.204	0.679	0.64
314	Imidachloprid	4		Neonicotenoid		Beauveria bassiana	Fungi	1	systemic	topical	yes	yes	Toll	?Diaprepes abbreviatus (L)	Insecta-coleoptera	Coleoptera	0.17499	>10%	0.275875	0.136442	0.88657	0.122	<20%	0	<20%	0.863	0.122	0.781	0.74
314	Imidachloprid	4		Neonicotenoid		Beauveria bassiana	Fungi	1	systemic	topical	yes	yes	Toll	?Diaprepes abbreviatus (L)	Insecta-coleoptera	Coleoptera	0.21871	>10%	0.344952	0.159792	0.923912	0.162	<20%	0	<20%	0.903	0.162	0.804	0.741
314	Imidachloprid	4		Neonicotenoid		Beauveria bassiana	Fungi	1	systemic	topical	yes	yes	Toll	?Diaprepes abbreviatus (L)	Insecta-coleoptera	Coleoptera	0.0846912	<10%	0.0313437	0.269535	0.950729	0	<20%	0.202	<40%	0.946	0.202	0.791	0.744
314	Imidachloprid	4		Neonicotenoid		Beauveria bassiana	Fungi	1	systemic	topical	yes	yes	Toll	?Diaprepes abbreviatus (L)	Insecta-coleoptera	Coleoptera	0.21871	>10%	0.27502	0.19087	0.865522	0.072	<20%	0	<20%	0.828	0.072	0.789	0.756
314	Imidachloprid	4		Neonicotenoid		Beauveria bassiana	Fungi	1	systemic	topical	yes	yes	Toll	?Diaprepes abbreviatus (L)	Insecta-coleoptera	Coleoptera	0.352753	>10%	0.452489	0.288462	0.956642	0.154	<20%	0	<20%	0.933	0.154	0.863	0.779
314	Imidachloprid	4		Neonicotenoid		Beauveria bassiana	Fungi	1	systemic	topical	yes	yes	Toll	?Diaprepes abbreviatus (L)	Insecta-coleoptera	Coleoptera	0.352753	>10%	0.423529	0.288462	0.932628	0.109	<20%	0	<20%	0.896	0.109	0.875	0.787
314	Imidachloprid	4		Neonicotenoid		Metarhizium anisopliae	Fungi	1	systemic	topical	yes	yes	Toll	?Diaprepes abbreviatus (L)	Insecta-coleoptera	Coleoptera	0.108698	>10%	0.209367	0.10317	0.931196	0.113	<20%	0	<20%	0.923	0.113	0.815	0.81
314	Imidachloprid	4		Neonicotenoid		Beauveria bassiana	Fungi	1	systemic	topical	yes	yes	Toll	?Diaprepes abbreviatus (L)	Insecta-coleoptera	Coleoptera	0.196284	>10%	0.183958	0.0748054	0.855267	0	<20%	0	<20%	0.82	0	0.989	0.82
314	Imidachloprid	4		Neonicotenoid		Beauveria bassiana	Fungi	1	systemic	topical	yes	yes	Toll	?Diaprepes abbreviatus (L)	Insecta-coleoptera	Coleoptera	0.328196	>10%	0.323796	0.252525	0.884528	0	<20%	0	<20%	0.828	0	0.948	0.828
314	Imidachloprid	4		Neonicotenoid		Metarhizium anisopliae	Fungi	1	systemic	topical	yes	yes	Toll	?Diaprepes abbreviatus (L)	Insecta-coleoptera	Coleoptera	0.122948	>10%	0.137953	0.106298	0.916234	0.017	<20%	0	<20%	0.904	0.017	0.906	0.887
314	Imidachloprid	4		Neonicotenoid		Metarhizium anisopliae	Fungi	1	systemic	topical	yes	yes	Toll	?Diaprepes abbreviatus (L)	Insecta-coleoptera	Coleoptera	0.136889	>10%	0.0850255	0.0908487	0.904006	0	<20%	0	<20%	0.889	0	1.005	0.889
314	Imidachloprid	4		Neonicotenoid		Beauveria bassiana	Fungi	1	systemic	topical	yes	yes	Toll	?Diaprepes abbreviatus (L)	Insecta-coleoptera	Coleoptera	0.137804	>10%	0.088048	0.113656	0.941074	0	<20%	0	<20%	0.932	0	1.019	0.932
317	Fipronil	2				Nosema ceranae	Microsporidia	1	local	oral	yes	no	Toll	Apis mellifera	Insecta-Hymenoptera	Hymenoptera	0.118134	>10%	0.463946	0.396577	0.669037	0.392	<40%	0.316	<40%	0.625	0.584	0.041	0.041
317	Fipronil	2				Nosema ceranae	Microsporidia	1	local	oral	yes	no	Toll	Apis mellifera	Insecta-Hymenoptera	Hymenoptera	0.180678	>10%	0.315001	0.358147	0.554139	0.164	<20%	0.217	<40%	0.456	0.345	0.111	0.111
317	Imidachloprid	4		Neonicotenoid		Nosema ceranae	Microsporidia	1	local	oral	yes	no	Toll	Apis mellifera	Insecta-Hymenoptera	Hymenoptera	0.173333	>10%	0.251852	0.499259	0.693333	0.095	<20%	0.394	<40%	0.629	0.452	0.177	0.177
320	Amitraz	19				?Flock house virus	Virus	1	systemic	oral	yes	no	JAK/STAT	Apis mellifera	Insecta-Hymenoptera	Hymenoptera	0.11355	>10%	0.0963809	0.45897	0.829198	0	<20%	0.39	<40%	0.807	0.39	0.429	0.418
320	Amitraz	19				?Flock house virus	Virus	1	systemic	oral	yes	no	JAK/STAT	Apis mellifera	Insecta-Hymenoptera	Hymenoptera	0.0283891	<10%	0.185171	0.397031	0.969067	0.161	<20%	0.379	<40%	0.968	0.48	0.489	0.489
320	DPMF	19				?Flock house virus	Virus	1	systemic	oral	yes	no	JAK/STAT	Apis mellifera	Insecta-Hymenoptera	Hymenoptera	0.128627	>10%	0.105729	0.626724	0.937791	0	<20%	0.572	<100%	0.929	0.572	0.368	0.357
322	Clothianidin	4		Neonicotenoid		Paenibacillus (American foulbrood)	Bacteria	1	systemic	oral	yes	no	Toll	Apis mellifera (L)	Insecta-Hymenoptera	Hymenoptera	0.15	>10%	0.14	0.46	0.62	0	<20%	0.365	<40%	0.553	0.365	0.196	0.188
322	?Dimethoate	1		AChE-inhibitor		Paenibacillus (American foulbrood)	Bacteria	1	systemic	oral	yes	no	Toll	Apis mellifera (L)	Insecta-Hymenoptera	Hymenoptera	0.16436	>10%	0.150519	0.456747	0.612457	0	<20%	0.35	<40%	0.536	0.35	0.197	0.186
322	Fluvalinat	3		Pyrethroid		Paenibacillus (American foulbrood)	Bacteria	1	systemic	oral	yes	no	Toll	Apis mellifera (L)	Insecta-Hymenoptera	Hymenoptera	0.14	>10%	0.29	0.46	0.56	0.174	<20%	0.372	<40%	0.488	0.482	0.007	0.007
404	?Matrine (alkaloid)	Plant extract				?Beauveria brongniartii	Fungi	1	systemic	topical	yes	yes	Toll	?Spodoptera litura	Insecta-Lepidoptera	Lepidoptera	0.0002	Zero	0.4423	0.3	0.7952	0.442	<100%	0.3	<40%	0.795	0.609	0.186	0.186
404	?Matrine (alkaloid)	Plant extract				?Beauveria brongniartii	Fungi	1	systemic	topical	yes	yes	Toll	?Spodoptera litura	Insecta-Lepidoptera	Lepidoptera	0.0001	Zero	0.427	0.2337	0.7662	0.427	<100%	0.234	<40%	0.766	0.561	0.205	0.205
404	?Matrine (alkaloid)	Plant extract				?Beauveria brongniartii	Fungi	1	systemic	topical	yes	yes	Toll	?Spodoptera litura	Insecta-Lepidoptera	Lepidoptera	0.0001	Zero	0.4638	0.2337	0.7971	0.464	<100%	0.234	<40%	0.797	0.589	0.208	0.208
404	?Matrine (alkaloid)	Plant extract				?Beauveria brongniartii	Fungi	1	systemic	topical	yes	yes	Toll	?Spodoptera litura	Insecta-Lepidoptera	Lepidoptera	0.0002	Zero	0.5238	0.3	0.8767	0.524	<100%	0.3	<40%	0.877	0.667	0.21	0.21
404	?Matrine (alkaloid)	Plant extract				?Beauveria brongniartii	Fungi	1	systemic	topical	yes	yes	Toll	?Spodoptera litura	Insecta-Lepidoptera	Lepidoptera	0.0002	Zero	0.5238	0.3167	0.8925	0.524	<100%	0.317	<40%	0.892	0.674	0.218	0.218
404	?Matrine (alkaloid)	Plant extract				?Beauveria brongniartii	Fungi	1	systemic	topical	yes	yes	Toll	?Spodoptera litura	Insecta-Lepidoptera	Lepidoptera	0.0001	Zero	0.4638	0.3061	0.848	0.464	<100%	0.306	<40%	0.848	0.628	0.22	0.22
404	?Matrine (alkaloid)	Plant extract				?Beauveria brongniartii	Fungi	1	systemic	topical	yes	yes	Toll	?Spodoptera litura	Insecta-Lepidoptera	Lepidoptera	0.001	<10%	0.2704	0.1667	0.623	0.27	<40%	0.166	<20%	0.623	0.391	0.232	0.232
404	?Matrine (alkaloid)	Plant extract				?Beauveria brongniartii	Fungi	1	systemic	topical	yes	yes	Toll	?Spodoptera litura	Insecta-Lepidoptera	Lepidoptera	0.0003	Zero	0.453	0.5102	0.9674	0.453	<100%	0.51	<100%	0.967	0.732	0.235	0.235
406	Imidachloprid	4		Neonicotenoid		?Lecanicillium (=Verticillium) lecanii	Fungi	1	systemic	topical	yes	yes	Toll	?Chrysoperla zastrowi sillemi (L)	Insecta-neuroptera	Others		No Control given	0.699187	0	0.0162602	0.699	<100%	0	<20%	0.016	0.699	-0.683	-0.683
406	Imidachloprid	4		Neonicotenoid		?Beauveria bassiana	Fungi	1	systemic	topical	yes	yes	Toll	?Chrysoperla zastrowi sillemi (L)	Insecta-neuroptera	Others		No Control given	0.699187	0	0.0325203	0.699	<100%	0	<20%	0.033	0.699	-0.667	-0.667
406	Imidachloprid	4		Neonicotenoid		?Metarhizium anisopliae	Fungi	1	systemic	topical	yes	yes	Toll	?Chrysoperla zastrowi sillemi (L)	Insecta-neuroptera	Others		No Control given	0.699187	0	0.0325203	0.699	<100%	0	<20%	0.033	0.699	-0.667	-0.667
406	Thiamethoxam	4		Neonicotenoid		?Lecanicillium (=Verticillium) lecanii	Fungi	1	systemic	topical	yes	yes	Toll	?Chrysoperla zastrowi sillemi (L)	Insecta-neuroptera	Others		No Control given	0.95122	0	0.146341	0.951	<100%	0	<20%	0.146	0.951	-0.805	-0.805
406	Thiamethoxam	4		Neonicotenoid		?Beauveria bassiana	Fungi	1	systemic	topical	yes	yes	Toll	?Chrysoperla zastrowi sillemi (L)	Insecta-neuroptera	Others		No Control given	0.95122	0	0.154472	0.951	<100%	0	<20%	0.154	0.951	-0.797	-0.797
406	Thiamethoxam	4		Neonicotenoid		?Metarhizium anisopliae	Fungi	1	systemic	topical	yes	yes	Toll	?Chrysoperla zastrowi sillemi (L)	Insecta-neuroptera	Others		No Control given	0.796748	0	0.0650407	0.797	<100%	0	<20%	0.065	0.797	-0.732	-0.732
409	Thiamethoxam	4		Neonicotenoid		Chronic bee paralysis virus (CBPV)	Virus	1	systemic	oral	yes	no	JAK/STAT	Apis mellifera	Insecta-Hymenoptera	Hymenoptera	0.075	<10%	0.515	0.0275	0.5	0.476	<100%	0	<20%	0.459	0.476	0.011	-0.016
410	Abamectin	6		Avermectins		Steinernema feltiae	Nematode	1	systemic	topical	yes	yes	Toll	Phthorimaea operculella (Potato tuber moth)	Insecta-Lepidoptera	Lepidoptera		No Control given	0.46	0.25	0.31	0.46	<100%	0.25	<40%	0.31	0.595	-0.285	-0.285
410	Abamectin	6		Avermectins		Heterorhabditis bacteriophora	Nematode	1	systemic	topical	yes	yes	Toll	Phthorimaea operculella (Potato tuber moth)	Insecta-Lepidoptera	Lepidoptera		No Control given	0.46	0.53	0.5	0.46	<100%	0.53	<100%	0.5	0.746	-0.246	-0.246
410	Abamectin	6		Avermectins		Steinernema feltiae	Nematode	1	systemic	topical	yes	yes	Toll	Phthorimaea operculella (Potato tuber moth)	Insecta-Lepidoptera	Lepidoptera		No Control given	0.29	0.4	0.33	0.29	<40%	0.4	<100%	0.33	0.574	-0.244	-0.244
410	Abamectin	6		Avermectins		Steinernema feltiae	Nematode	1	systemic	topical	yes	yes	Toll	Phthorimaea operculella (Potato tuber moth)	Insecta-Lepidoptera	Lepidoptera		No Control given	0.46	0.4	0.46	0.46	<100%	0.4	<100%	0.46	0.676	-0.216	-0.216
410	Abamectin	6		Avermectins		Heterorhabditis bacteriophora	Nematode	1	systemic	topical	yes	yes	Toll	Phthorimaea operculella (Potato tuber moth)	Insecta-Lepidoptera	Lepidoptera		No Control given	0.46	0.32	0.44	0.46	<100%	0.32	<40%	0.44	0.633	-0.193	-0.193
410	Abamectin	6		Avermectins		Heterorhabditis bacteriophora	Nematode	1	systemic	topical	yes	yes	Toll	Phthorimaea operculella (Potato tuber moth)	Insecta-Lepidoptera	Lepidoptera		No Control given	0.29	0.53	0.48	0.29	<40%	0.53	<100%	0.48	0.666	-0.186	-0.186
410	Abamectin	6		Avermectins		Heterorhabditis bacteriophora	Nematode	1	systemic	topical	yes	yes	Toll	Phthorimaea operculella (Potato tuber moth)	Insecta-Lepidoptera	Lepidoptera		No Control given	0.12	0.53	0.42	0.12	<20%	0.53	<100%	0.42	0.586	-0.166	-0.166
410	Abamectin	6		Avermectins		Steinernema feltiae	Nematode	1	systemic	topical	yes	yes	Toll	Phthorimaea operculella (Potato tuber moth)	Insecta-Lepidoptera	Lepidoptera		No Control given	0.12	0.4	0.33	0.12	<20%	0.4	<100%	0.33	0.472	-0.142	-0.142
410	Abamectin	6		Avermectins		Steinernema feltiae	Nematode	1	systemic	topical	yes	yes	Toll	Phthorimaea operculella (Potato tuber moth)	Insecta-Lepidoptera	Lepidoptera		No Control given	0.29	0.25	0.35	0.29	<40%	0.25	<40%	0.35	0.468	-0.118	-0.118
410	Abamectin	6		Avermectins		Heterorhabditis bacteriophora	Nematode	1	systemic	topical	yes	yes	Toll	Phthorimaea operculella (Potato tuber moth)	Insecta-Lepidoptera	Lepidoptera		No Control given	0.29	0.32	0.4	0.29	<40%	0.32	<40%	0.4	0.517	-0.117	-0.117
410	Abamectin	6		Avermectins		Steinernema feltiae	Nematode	1	systemic	topical	yes	yes	Toll	Phthorimaea operculella (Potato tuber moth)	Insecta-Lepidoptera	Lepidoptera		No Control given	0.12	0.25	0.23	0.12	<20%	0.25	<40%	0.23	0.34	-0.11	-0.11
410	Abamectin	6		Avermectins		Heterorhabditis bacteriophora	Nematode	1	systemic	topical	yes	yes	Toll	Phthorimaea operculella (Potato tuber moth)	Insecta-Lepidoptera	Lepidoptera		No Control given	0.12	0.32	0.33	0.12	<20%	0.32	<40%	0.33	0.402	-0.072	-0.072
410	Abamectin	6		Avermectins		Steinernema feltiae	Nematode	1	systemic	topical	yes	yes	Toll	Phthorimaea operculella (Potato tuber moth)	Insecta-Lepidoptera	Lepidoptera		No Control given	0.41	0.31	0.65	0.41	<100%	0.31	<40%	0.65	0.593	0.057	0.057
410	Abamectin	6		Avermectins		Steinernema feltiae	Nematode	1	systemic	topical	yes	yes	Toll	Phthorimaea operculella (Potato tuber moth)	Insecta-Lepidoptera	Lepidoptera		No Control given	0.29	0.49	0.71	0.29	<40%	0.49	<100%	0.71	0.638	0.072	0.072
410	Abamectin	6		Avermectins		Heterorhabditis bacteriophora	Nematode	1	systemic	topical	yes	yes	Toll	Phthorimaea operculella (Potato tuber moth)	Insecta-Lepidoptera	Lepidoptera		No Control given	0.18	0.42	0.6	0.18	<20%	0.42	<100%	0.6	0.524	0.076	0.076
410	Abamectin	6		Avermectins		Steinernema feltiae	Nematode	1	systemic	topical	yes	yes	Toll	Phthorimaea operculella (Potato tuber moth)	Insecta-Lepidoptera	Lepidoptera		No Control given	0.41	0.49	0.78	0.41	<100%	0.49	<100%	0.78	0.699	0.081	0.081
410	Abamectin	6		Avermectins		Steinernema feltiae	Nematode	1	systemic	topical	yes	yes	Toll	Phthorimaea operculella (Potato tuber moth)	Insecta-Lepidoptera	Lepidoptera		No Control given	0.18	0.3	0.53	0.18	<20%	0.3	<40%	0.53	0.426	0.104	0.104
410	Abamectin	6		Avermectins		Heterorhabditis bacteriophora	Nematode	1	systemic	topical	yes	yes	Toll	Phthorimaea operculella (Potato tuber moth)	Insecta-Lepidoptera	Lepidoptera		No Control given	0.37	0.56	0.83	0.37	<40%	0.56	<100%	0.83	0.723	0.107	0.107
410	Abamectin	6		Avermectins		Steinernema feltiae	Nematode	1	systemic	topical	yes	yes	Toll	Phthorimaea operculella (Potato tuber moth)	Insecta-Lepidoptera	Lepidoptera		No Control given	0.29	0.31	0.62	0.29	<40%	0.31	<40%	0.62	0.51	0.11	0.11
410	Abamectin	6		Avermectins		Heterorhabditis bacteriophora	Nematode	1	systemic	topical	yes	yes	Toll	Phthorimaea operculella (Potato tuber moth)	Insecta-Lepidoptera	Lepidoptera		No Control given	0.08	0.56	0.71	0.08	<20%	0.56	<100%	0.71	0.595	0.115	0.115
410	Abamectin	6		Avermectins		Heterorhabditis bacteriophora	Nematode	1	systemic	topical	yes	yes	Toll	Phthorimaea operculella (Potato tuber moth)	Insecta-Lepidoptera	Lepidoptera		No Control given	0.41	0.49	0.82	0.41	<100%	0.49	<100%	0.82	0.699	0.121	0.121
410	Abamectin	6		Avermectins		Heterorhabditis bacteriophora	Nematode	1	systemic	topical	yes	yes	Toll	Phthorimaea operculella (Potato tuber moth)	Insecta-Lepidoptera	Lepidoptera		No Control given	0.4	0.53	0.85	0.4	<100%	0.53	<100%	0.85	0.718	0.132	0.132
410	Abamectin	6		Avermectins		Heterorhabditis bacteriophora	Nematode	1	systemic	topical	yes	yes	Toll	Phthorimaea operculella (Potato tuber moth)	Insecta-Lepidoptera	Lepidoptera		No Control given	0.4	0.42	0.8	0.4	<100%	0.42	<100%	0.8	0.652	0.148	0.148
410	Abamectin	6		Avermectins		Heterorhabditis bacteriophora	Nematode	1	systemic	topical	yes	yes	Toll	Phthorimaea operculella (Potato tuber moth)	Insecta-Lepidoptera	Lepidoptera		No Control given	0.37	0.35	0.75	0.37	<40%	0.35	<40%	0.75	0.591	0.16	0.16
410	Abamectin	6		Avermectins		Steinernema feltiae	Nematode	1	systemic	topical	yes	yes	Toll	Phthorimaea operculella (Potato tuber moth)	Insecta-Lepidoptera	Lepidoptera		No Control given	0.4	0.4	0.8	0.4	<100%	0.4	<100%	0.8	0.64	0.16	0.16
410	Abamectin	6		Avermectins		Steinernema feltiae	Nematode	1	systemic	topical	yes	yes	Toll	Phthorimaea operculella (Potato tuber moth)	Insecta-Lepidoptera	Lepidoptera		No Control given	0.37	0.47	0.83	0.37	<40%	0.47	<100%	0.83	0.666	0.164	0.164
410	Abamectin	6		Avermectins		Heterorhabditis bacteriophora	Nematode	1	systemic	topical	yes	yes	Toll	Phthorimaea operculella (Potato tuber moth)	Insecta-Lepidoptera	Lepidoptera		No Control given	0.18	0.53	0.78	0.18	<20%	0.53	<100%	0.78	0.615	0.165	0.165
410	Abamectin	6		Avermectins		Steinernema feltiae	Nematode	1	systemic	topical	yes	yes	Toll	Phthorimaea operculella (Potato tuber moth)	Insecta-Lepidoptera	Lepidoptera		No Control given	0.4	0.3	0.75	0.4	<100%	0.3	<40%	0.75	0.58	0.17	0.17
410	Abamectin	6		Avermectins		Heterorhabditis bacteriophora	Nematode	1	systemic	topical	yes	yes	Toll	Phthorimaea operculella (Potato tuber moth)	Insecta-Lepidoptera	Lepidoptera		No Control given	0.41	0.3	0.77	0.41	<100%	0.3	<40%	0.77	0.587	0.183	0.183
410	Abamectin	6		Avermectins		Steinernema feltiae	Nematode	1	systemic	topical	yes	yes	Toll	Phthorimaea operculella (Potato tuber moth)	Insecta-Lepidoptera	Lepidoptera		No Control given	0.18	0.4	0.7	0.18	<20%	0.4	<100%	0.7	0.508	0.192	0.192
410	Abamectin	6		Avermectins		Heterorhabditis bacteriophora	Nematode	1	systemic	topical	yes	yes	Toll	Phthorimaea operculella (Potato tuber moth)	Insecta-Lepidoptera	Lepidoptera		No Control given	0.08	0.35	0.6	0.08	<20%	0.35	<40%	0.6	0.402	0.198	0.198
410	Abamectin	6		Avermectins		Heterorhabditis bacteriophora	Nematode	1	systemic	topical	yes	yes	Toll	Phthorimaea operculella (Potato tuber moth)	Insecta-Lepidoptera	Lepidoptera		No Control given	0.29	0.49	0.85	0.29	<40%	0.49	<100%	0.85	0.638	0.212	0.212
410	Abamectin	6		Avermectins		Heterorhabditis bacteriophora	Nematode	1	systemic	topical	yes	yes	Toll	Phthorimaea operculella (Potato tuber moth)	Insecta-Lepidoptera	Lepidoptera		No Control given	0.47	0.56	0.98	0.47	<100%	0.56	<100%	0.98	0.767	0.213	0.213
410	Abamectin	6		Avermectins		Heterorhabditis bacteriophora	Nematode	1	systemic	topical	yes	yes	Toll	Phthorimaea operculella (Potato tuber moth)	Insecta-Lepidoptera	Lepidoptera		No Control given	0.07	0.49	0.74	0.07	<20%	0.49	<100%	0.74	0.526	0.214	0.214
410	Abamectin	6		Avermectins		Steinernema feltiae	Nematode	1	systemic	topical	yes	yes	Toll	Phthorimaea operculella (Potato tuber moth)	Insecta-Lepidoptera	Lepidoptera		No Control given	0.37	0.28	0.77	0.37	<40%	0.28	<40%	0.77	0.546	0.224	0.224
410	Abamectin	6		Avermectins		Heterorhabditis bacteriophora	Nematode	1	systemic	topical	yes	yes	Toll	Phthorimaea operculella (Potato tuber moth)	Insecta-Lepidoptera	Lepidoptera		No Control given	0.47	0.35	0.88	0.47	<100%	0.35	<40%	0.88	0.656	0.225	0.225
410	Abamectin	6		Avermectins		Heterorhabditis bacteriophora	Nematode	1	systemic	topical	yes	yes	Toll	Phthorimaea operculella (Potato tuber moth)	Insecta-Lepidoptera	Lepidoptera		No Control given	0.29	0.3	0.73	0.29	<40%	0.3	<40%	0.73	0.503	0.227	0.227
410	Abamectin	6		Avermectins		Steinernema feltiae	Nematode	1	systemic	topical	yes	yes	Toll	Phthorimaea operculella (Potato tuber moth)	Insecta-Lepidoptera	Lepidoptera		No Control given	0.08	0.47	0.75	0.08	<20%	0.47	<100%	0.75	0.512	0.238	0.238
410	Abamectin	6		Avermectins		Steinernema feltiae	Nematode	1	systemic	topical	yes	yes	Toll	Phthorimaea operculella (Potato tuber moth)	Insecta-Lepidoptera	Lepidoptera		No Control given	0.07	0.49	0.78	0.07	<20%	0.49	<100%	0.78	0.526	0.254	0.254
410	Abamectin	6		Avermectins		Steinernema feltiae	Nematode	1	systemic	topical	yes	yes	Toll	Phthorimaea operculella (Potato tuber moth)	Insecta-Lepidoptera	Lepidoptera		No Control given	0.47	0.47	0.98	0.47	<100%	0.47	<100%	0.98	0.719	0.261	0.261
410	Abamectin	6		Avermectins		Heterorhabditis bacteriophora	Nematode	1	systemic	topical	yes	yes	Toll	Phthorimaea operculella (Potato tuber moth)	Insecta-Lepidoptera	Lepidoptera		No Control given	0.07	0.3	0.63	0.07	<20%	0.3	<40%	0.63	0.349	0.281	0.281
410	Abamectin	6		Avermectins		Steinernema feltiae	Nematode	1	systemic	topical	yes	yes	Toll	Phthorimaea operculella (Potato tuber moth)	Insecta-Lepidoptera	Lepidoptera		No Control given	0.47	0.28	0.9	0.47	<100%	0.28	<40%	0.9	0.618	0.282	0.282
410	Abamectin	6		Avermectins		Steinernema feltiae	Nematode	1	systemic	topical	yes	yes	Toll	Phthorimaea operculella (Potato tuber moth)	Insecta-Lepidoptera	Lepidoptera		No Control given	0.07	0.31	0.69	0.07	<20%	0.31	<40%	0.69	0.358	0.332	0.332
410	Abamectin	6		Avermectins		Steinernema feltiae	Nematode	1	systemic	topical	yes	yes	Toll	Phthorimaea operculella (Potato tuber moth)	Insecta-Lepidoptera	Lepidoptera		No Control given	0.08	0.28	0.75	0.08	<20%	0.28	<40%	0.75	0.338	0.412	0.412
411	Avermectin mixture	6		Avermectins		Bacillus thuringiensis	Bacteria	1	systemic	oral	yes	yes	Toll	Leptinotarsa decemlinenta (L)	Insecta-coleoptera	Coleoptera	0.05	<10%	0.284	0.272	0.597	0.246	<40%	0.234	<40%	0.576	0.422	0.153	0.153
412	Chlorantraniliprole	28		Ryanodine_Receptor		Nucleopolyhedrosis virus	Virus	1	systemic	oral	yes	no	JAK/STAT	Spodoptera litura (L)	Insecta-Lepidoptera	Lepidoptera	0.0159	<10%	0.244	0.204	0.423	0.232	<40%	0.191	<20%	0.414	0.379	0.035	0.035
412	Chlorantraniliprole	28		Ryanodine_Receptor		Nucleopolyhedrosis virus	Virus	1	systemic	oral	yes	no	JAK/STAT	Spodoptera exigua	Insecta-Lepidoptera	Lepidoptera	0.0318	<10%	0.206	0.159	0.376	0.18	<20%	0.131	<20%	0.356	0.288	0.068	0.068
412	Chlorantraniliprole	28		Ryanodine_Receptor		Nucleopolyhedrosis virus	Virus	1	systemic	oral	yes	no	JAK/STAT	Spodoptera litura (L)	Insecta-Lepidoptera	Lepidoptera	0.0159	<10%	0.244	0.327	0.555	0.232	<40%	0.316	<40%	0.548	0.475	0.073	0.073
412	Chlorantraniliprole	28		Ryanodine_Receptor		Nucleopolyhedrosis virus	Virus	1	systemic	oral	yes	no	JAK/STAT	Spodoptera exigua	Insecta-Lepidoptera	Lepidoptera	0.0318	<10%	0.206	0.387	0.573	0.18	<20%	0.367	<40%	0.559	0.481	0.078	0.078
412	Chlorantraniliprole	28		Ryanodine_Receptor		Nucleopolyhedrosis virus	Virus	1	systemic	oral	yes	no	JAK/STAT	Spodoptera exigua	Insecta-Lepidoptera	Lepidoptera	0.0318	<10%	0.206	0.255	0.467	0.18	<20%	0.231	<40%	0.449	0.369	0.081	0.081
412	Chlorantraniliprole	28		Ryanodine_Receptor		Nucleopolyhedrosis virus	Virus	1	systemic	oral	yes	no	JAK/STAT	Spodoptera exigua	Insecta-Lepidoptera	Lepidoptera	0.0317	<10%	0.337	0.427	0.715	0.315	<40%	0.408	<100%	0.706	0.595	0.111	0.111
412	Chlorantraniliprole	28		Ryanodine_Receptor		Nucleopolyhedrosis virus	Virus	1	systemic	oral	yes	no	JAK/STAT	Spodoptera exigua	Insecta-Lepidoptera	Lepidoptera	0.0317	<10%	0.337	0.305	0.659	0.315	<40%	0.282	<40%	0.648	0.509	0.139	0.139
412	Chlorantraniliprole	28		Ryanodine_Receptor		Nucleopolyhedrosis virus	Virus	1	systemic	oral	yes	no	JAK/STAT	Spodoptera litura (L)	Insecta-Lepidoptera	Lepidoptera	0.0238	<10%	0.381	0.605	0.894	0.366	<40%	0.595	<100%	0.891	0.743	0.148	0.148
412	Chlorantraniliprole	28		Ryanodine_Receptor		Nucleopolyhedrosis virus	Virus	1	systemic	oral	yes	no	JAK/STAT	Spodoptera exigua	Insecta-Lepidoptera	Lepidoptera	0.0317	<10%	0.337	0.549	0.84	0.315	<40%	0.534	<100%	0.835	0.681	0.154	0.154
412	Chlorantraniliprole	28		Ryanodine_Receptor		Nucleopolyhedrosis virus	Virus	1	systemic	oral	yes	no	JAK/STAT	Spodoptera litura (L)	Insecta-Lepidoptera	Lepidoptera	0.0238	<10%	0.381	0.34	0.741	0.366	<40%	0.324	<40%	0.735	0.571	0.163	0.163
412	Chlorantraniliprole	28		Ryanodine_Receptor		Nucleopolyhedrosis virus	Virus	1	systemic	oral	yes	no	JAK/STAT	Spodoptera litura (L)	Insecta-Lepidoptera	Lepidoptera	0.0238	<10%	0.381	0.484	0.856	0.366	<40%	0.471	<100%	0.852	0.665	0.188	0.188
412	Chlorantraniliprole	28		Ryanodine_Receptor		Nucleopolyhedrosis virus	Virus	1	systemic	oral	yes	no	JAK/STAT	Spodoptera litura (L)	Insecta-Lepidoptera	Lepidoptera	0.0159	<10%	0.244	0.423	0.757	0.232	<40%	0.414	<100%	0.753	0.55	0.203	0.203
413	Thiamethoxam	4		Neonicotenoid		Nosema ceranae	Microsporidia	1	local	oral	yes	no	Toll	Melipona colimana	Insecta-Hymenotera	Hymenoptera	0.43	>10%	0.34	0.26	0.78	0	<20%	0	<20%	0.614	0	1.117	0.614
414	Flupyradifurone	4		Neonicotenoid		Deformed wing virum B	Virus	1	systemic	oral	yes	no	JAK/STAT	Apis mellifera	Insecta-Hymenoptera	Hymenoptera	0.1	>10%	0.05	0.5	0.1	0	<20%	0.444	<100%	0	0.444	-0.414	-0.444
414	Flupyradifurone	4		Neonicotenoid		Black queen cell virus	Virus	1	systemic	oral	no	no	JAK/STAT	Apis mellifera	Insecta-Hymenoptera	Hymenoptera	0.05	<10%	0	0.57	0.6	0	<20%	0.547	<100%	0.579	0.547	0.055	0.032
414	Flupyradifurone	4		Neonicotenoid		Deformed wing virum A	Virus	1	systemic	oral	yes	no	JAK/STAT	Apis mellifera	Insecta-Hymenoptera	Hymenoptera	0.07	<10%	0.05	0.25	0.45	0	<20%	0.194	<20%	0.409	0.194	0.232	0.215
414	Sulfoxaflor	4		Neonicotenoid		Deformed wing virum B	Virus	1	systemic	oral	yes	no	JAK/STAT	Apis mellifera	Insecta-Hymenoptera	Hymenoptera	0.1	>10%	0.1	0.5	0.15	0	<20%	0.444	<100%	0.056	0.444	-0.389	-0.389
414	Sulfoxaflor	4		Neonicotenoid		Black queen cell virus	Virus	1	systemic	oral	no	no	JAK/STAT	Apis mellifera	Insecta-Hymenoptera	Hymenoptera	0.05	<10%	0.02	0.57	0.54	0	<20%	0.547	<100%	0.516	0.547	-0.017	-0.032
414	Sulfoxaflor	4		Neonicotenoid		Deformed wing virum A	Virus	1	systemic	oral	yes	no	JAK/STAT	Apis mellifera	Insecta-Hymenoptera	Hymenoptera	0.07	<10%	0.08	0.25	0.43	0.011	<20%	0.194	<20%	0.387	0.202	0.185	0.185
415	Sulfoxaflor	4		Neonicotenoid		Nosema bombi	Microsporidia	1	local	oral	yes	no	Toll	Bombus terrestris	Insecta-Hymenotera	Hymenoptera	0.62	>10%	0.65	0.6	0.75	0.079	<20%	0	<20%	0.342	0.079	0.312	0.263
416	Clothianidil	4		Neonicotenoid		Varroa destructor	Mite	0	local	ectoparasite	no	no		Apis mellifera	Insecta-Hymenoptera	Hymenoptera	0.02	<10%	0.04	0.32	0.35	0.02	<20%	0.306	<40%	0.337	0.32	0.016	0.016
416	Clothianidil	4		Neonicotenoid		Varroa destructor	Mite	0	local	ectoparasite	no	no		Apis mellifera	Insecta-Hymenoptera	Hymenoptera	0.02	<10%	0.05	0.32	0.4	0.031	<20%	0.306	<40%	0.388	0.327	0.06	0.06
416	Clothianidil	4		Neonicotenoid		Varroa destructor	Mite	0	local	ectoparasite	no	no		Apis mellifera	Insecta-Hymenoptera	Hymenoptera	0.02	<10%	0.03	0.32	0.44	0.01	<20%	0.306	<40%	0.429	0.313	0.115	0.115
417	Spinosad	5		Spinosyns		Polyhydrovirus	Virus	1	systemic	oral	yes	no	JAK/STAT	Spodoptera litura (L)	Insecta-Lepidoptera	Lepidoptera	0.016	<10%	0.375	0.089	0.353	0.365	<40%	0.074	<20%	0.342	0.412	-0.069	-0.069
417	Spinosad	5		Spinosyns		Polyhydrovirus	Virus	1	systemic	oral	yes	no	JAK/STAT	Spodoptera litura (L)	Insecta-Lepidoptera	Lepidoptera	0.024	<10%	0.401	0.096	0.393	0.386	<40%	0.074	<20%	0.378	0.432	-0.053	-0.053
417	Spinosad	5		Spinosyns		Polyhydrovirus	Virus	1	systemic	oral	yes	no	JAK/STAT	Spodoptera litura (L)	Insecta-Lepidoptera	Lepidoptera	0.048	<10%	0.479	0.216	0.65	0.453	<100%	0.176	<20%	0.632	0.549	0.083	0.083
417	Spinosad	5		Spinosyns		Polyhydrovirus	Virus	1	systemic	oral	yes	no	JAK/STAT	Spodoptera litura (L)	Insecta-Lepidoptera	Lepidoptera	0.032	<10%	0.422	0.175	0.592	0.403	<100%	0.148	<20%	0.579	0.491	0.087	0.087
417	Spinosad	5		Spinosyns		Polyhydrovirus	Virus	1	systemic	oral	yes	no	JAK/STAT	Spodoptera litura (L)	Insecta-Lepidoptera	Lepidoptera	0.037	<10%	0.426	0.136	0.572	0.404	<100%	0.103	<20%	0.556	0.465	0.09	0.09
417	Spinosad	5		Spinosyns		Polyhydrovirus	Virus	1	systemic	oral	yes	no	JAK/STAT	Spodoptera litura (L)	Insecta-Lepidoptera	Lepidoptera	0.024	<10%	0.386	0.128	0.575	0.371	<40%	0.107	<20%	0.565	0.438	0.127	0.127
417	Spinosad	5		Spinosyns		Polyhydrovirus	Virus	1	systemic	oral	yes	no	JAK/STAT	Spodoptera litura (L)	Insecta-Lepidoptera	Lepidoptera	0.037	<10%	0.426	0.235	0.687	0.404	<100%	0.206	<40%	0.675	0.526	0.148	0.148
417	Spinosad	5		Spinosyns		Polyhydrovirus	Virus	1	systemic	oral	yes	no	JAK/STAT	Spodoptera litura (L)	Insecta-Lepidoptera	Lepidoptera	0.016	<10%	0.375	0.179	0.639	0.365	<40%	0.166	<20%	0.633	0.47	0.163	0.163
417	Spinosad	5		Spinosyns		Polyhydrovirus	Virus	1	systemic	oral	yes	no	JAK/STAT	Spodoptera litura (L)	Insecta-Lepidoptera	Lepidoptera	0.024	<10%	0.401	0.2031	0.689	0.386	<40%	0.184	<20%	0.681	0.499	0.182	0.182
417	Spinosad	5		Spinosyns		Polyhydrovirus	Virus	1	systemic	oral	yes	no	JAK/STAT	Spodoptera litura (L)	Insecta-Lepidoptera	Lepidoptera	0.032	<10%	0.422	0.259	0.769	0.403	<100%	0.235	<40%	0.761	0.543	0.218	0.218
417	Spinosad	5		Spinosyns		Polyhydrovirus	Virus	1	systemic	oral	yes	no	JAK/STAT	Spodoptera litura (L)	Insecta-Lepidoptera	Lepidoptera	0.024	<10%	0.386	0.234	0.735	0.371	<40%	0.215	<40%	0.728	0.506	0.222	0.222
417	Spinosad	5		Spinosyns		Polyhydrovirus	Virus	1	systemic	oral	yes	no	JAK/STAT	Spodoptera litura (L)	Insecta-Lepidoptera	Lepidoptera	0.048	<10%	0.479	0.278	0.86	0.453	<100%	0.242	<40%	0.853	0.585	0.268	0.268
417	Spinosad	5		Spinosyns		Polyhydrovirus	Virus	1	systemic	oral	yes	no	JAK/STAT	Spodoptera litura (L)	Insecta-Lepidoptera	Lepidoptera	0.016	<10%	0.375	0.255	0.803	0.365	<40%	0.243	<40%	0.8	0.519	0.281	0.281
417	Spinosad	5		Spinosyns		Polyhydrovirus	Virus	1	systemic	oral	yes	no	JAK/STAT	Spodoptera litura (L)	Insecta-Lepidoptera	Lepidoptera	0.024	<10%	0.401	0.31	0.863	0.386	<40%	0.293	<40%	0.86	0.566	0.294	0.294
417	Spinosad	5		Spinosyns		Polyhydrovirus	Virus	1	systemic	oral	yes	no	JAK/STAT	Spodoptera litura (L)	Insecta-Lepidoptera	Lepidoptera	0.024	<10%	0.386	0.324	0.871	0.371	<40%	0.307	<40%	0.868	0.564	0.304	0.304
417	Spinosad	5		Spinosyns		Polyhydrovirus	Virus	1	systemic	oral	yes	no	JAK/STAT	Spodoptera litura (L)	Insecta-Lepidoptera	Lepidoptera	0.037	<10%	0.426	0.297	0.915	0.404	<100%	0.27	<40%	0.912	0.565	0.347	0.347
417	Spinosad	5		Spinosyns		Polyhydrovirus	Virus	1	systemic	oral	yes	no	JAK/STAT	Spodoptera litura (L)	Insecta-Lepidoptera	Lepidoptera	0.032	<10%	0.422	0.29	0.922	0.403	<100%	0.267	<40%	0.919	0.562	0.357	0.357
417	Spinosad	5		Spinosyns		Polyhydrovirus	Virus	1	systemic	oral	yes	no	JAK/STAT	Spodoptera litura (L)	Insecta-Lepidoptera	Lepidoptera	0.048	<10%	0.479	0.324	0.977	0.453	<100%	0.29	<40%	0.976	0.611	0.364	0.364
418	Carbaryl	1		AChE-inhibitor		Metschnikowia bicuspidata	Fungi	1	systemic	oral	yes	no	JAK/STAT	Daphnia dentifera	Branchiopoda-Cladocera	Others	0	Zero	0.39	0.34	0.4	0.39	<40%	0.34	<40%	0.4	0.597	-0.197	-0.197
418	Carbaryl	1		AChE-inhibitor		Metschnikowia bicuspidata	Fungi	1	systemic	oral	yes	no	JAK/STAT	Daphnia dentifera	Branchiopoda-Cladocera	Others	0	Zero	0.6	0	0.8	0.6	<100%	0	<20%	0.8	0.6	0.2	0.2
419	Boscalid	SDHI Fungicide				Nosema ceranae	Microsporidia	1	local	oral	yes	no	Toll	Apis mellifera	Insecta-Hymenoptera	Hymenoptera	0.3	>10%	0.28	0.55	0.8	0	<20%	0.357	<40%	0.714	0.357	0.376	0.357
419	Fibronil	2				Nosema ceranae	Microsporidia	1	local	oral	yes	no	Toll	Apis mellifera	Insecta-Hymenoptera	Hymenoptera	0.3	>10%	0.47	0.55	0.57	0.243	<40%	0.357	<40%	0.386	0.513	-0.128	-0.128
419	Thiamethoxam	4		Neonicotenoid		Nosema ceranae	Microsporidia	1	local	oral	yes	no	Toll	Apis mellifera	Insecta-Hymenoptera	Hymenoptera	0.3	>10%	0.63	0.55	0.7	0.471	<100%	0.357	<40%	0.571	0.66	-0.089	-0.089
421	1-chlorooctadecane	Plant extract				Metarhizium anisopliae	Fungi	1	systemic	topical	yes	yes	Toll	Oligonychus afrasiaticus	Arachnida-Trombidiformes	Arachnida sp.		No Control given	0.113406	0.265507	0.29388	0.113	<20%	0.266	<40%	0.294	0.349	-0.055	-0.055
421	1-chlorooctadecane	Plant extract				Metarhizium anisopliae	Fungi	1	systemic	topical	yes	yes	Toll	Oligonychus afrasiaticus	Arachnida-Trombidiformes	Arachnida sp.		No Control given	0.15046	0.317497	0.36735	0.15	<20%	0.317	<40%	0.367	0.42	-0.053	-0.053
421	1-chlorooctadecane	Plant extract				Metarhizium anisopliae	Fungi	1	systemic	topical	yes	yes	Toll	Oligonychus afrasiaticus	Arachnida-Trombidiformes	Arachnida sp.		No Control given	0.236007	0.280039	0.39971	0.236	<40%	0.28	<40%	0.4	0.45	-0.05	-0.05
421	1-chlorooctadecane	Plant extract				Metarhizium anisopliae	Fungi	1	systemic	topical	yes	yes	Toll	Oligonychus afrasiaticus	Arachnida-Trombidiformes	Arachnida sp.		No Control given	0.182409	0.357477	0.42474	0.182	<20%	0.357	<40%	0.425	0.475	-0.05	-0.05
421	1-chlorooctadecane	Plant extract				Metarhizium anisopliae	Fungi	1	systemic	topical	yes	yes	Toll	Oligonychus afrasiaticus	Arachnida-Trombidiformes	Arachnida sp.		No Control given	0.28013	0.317497	0.47192	0.28	<40%	0.317	<40%	0.472	0.509	-0.037	-0.037
421	1-chlorooctadecane	Plant extract				Metarhizium anisopliae	Fungi	1	systemic	topical	yes	yes	Toll	Oligonychus afrasiaticus	Arachnida-Trombidiformes	Arachnida sp.		No Control given	0.0683248	0.190194	0.23878	0.068	<20%	0.19	<20%	0.239	0.246	-0.007	-0.007
421	1-chlorooctadecane	Plant extract				Metarhizium anisopliae	Fungi	1	systemic	topical	yes	yes	Toll	Oligonychus afrasiaticus	Arachnida-Trombidiformes	Arachnida sp.		No Control given	0.182409	0.232097	0.37393	0.182	<20%	0.232	<40%	0.374	0.372	0.002	0.002
421	1-chlorooctadecane	Plant extract				Metarhizium anisopliae	Fungi	1	systemic	topical	yes	yes	Toll	Oligonychus afrasiaticus	Arachnida-Trombidiformes	Arachnida sp.		No Control given	0.210648	0.389952	0.52347	0.211	<40%	0.39	<40%	0.523	0.518	0.005	0.005
421	1-chlorooctadecane	Plant extract				Metarhizium anisopliae	Fungi	1	systemic	topical	yes	yes	Toll	Oligonychus afrasiaticus	Arachnida-Trombidiformes	Arachnida sp.		No Control given	0.317621	0.348308	0.58539	0.318	<40%	0.348	<40%	0.585	0.555	0.03	0.03
421	1-chlorooctadecane	Plant extract				Metarhizium anisopliae	Fungi	1	systemic	topical	yes	yes	Toll	Oligonychus afrasiaticus	Arachnida-Trombidiformes	Arachnida sp.		No Control given	0.113406	0.164144	0.29656	0.113	<20%	0.164	<20%	0.297	0.259	0.038	0.038
421	1-chlorooctadecane	Plant extract				Metarhizium anisopliae	Fungi	1	systemic	topical	yes	yes	Toll	Oligonychus afrasiaticus	Arachnida-Trombidiformes	Arachnida sp.		No Control given	0.15046	0.132394	0.331	0.15	<20%	0.132	<20%	0.331	0.263	0.068	0.068
421	1-chlorooctadecane	Plant extract				Metarhizium anisopliae	Fungi	1	systemic	topical	yes	yes	Toll	Oligonychus afrasiaticus	Arachnida-Trombidiformes	Arachnida sp.		No Control given	0.182409	0.0902028	0.357	0.182	<20%	0.09	<20%	0.357	0.256	0.101	0.101
421	1-chlorooctadecane	Plant extract				Metarhizium anisopliae	Fungi	1	systemic	topical	yes	yes	Toll	Oligonychus afrasiaticus	Arachnida-Trombidiformes	Arachnida sp.		No Control given	0.236007	0.190194	0.51	0.236	<40%	0.19	<20%	0.51	0.381	0.129	0.129
421	1-chlorooctadecane	Plant extract				Metarhizium anisopliae	Fungi	1	systemic	topical	yes	yes	Toll	Oligonychus afrasiaticus	Arachnida-Trombidiformes	Arachnida sp.		No Control given	0.299583	0.232097	0.63	0.3	<40%	0.232	<40%	0.63	0.462	0.168	0.168
421	1-chlorooctadecane	Plant extract				Metarhizium anisopliae	Fungi	1	systemic	topical	yes	yes	Toll	Oligonychus afrasiaticus	Arachnida-Trombidiformes	Arachnida sp.		No Control given	0.350145	0.265507	0.734	0.35	<40%	0.266	<40%	0.734	0.523	0.211	0.211
421	1-chlorooctadecane	Plant extract				Metarhizium anisopliae	Fungi	1	systemic	topical	yes	yes	Toll	Oligonychus afrasiaticus	Arachnida-Trombidiformes	Arachnida sp.		No Control given	0.28013	0.132394	0.655	0.28	<40%	0.132	<20%	0.655	0.375	0.28	0.28
421	1-chlorooctadecane	Plant extract				Metarhizium anisopliae	Fungi	1	systemic	topical	yes	yes	Toll	Oligonychus afrasiaticus	Arachnida-Trombidiformes	Arachnida sp.		No Control given	0.391905	0.293443	0.871	0.392	<40%	0.293	<40%	0.871	0.57	0.301	0.301
421	1-chlorooctadecane	Plant extract				Metarhizium anisopliae	Fungi	1	systemic	topical	yes	yes	Toll	Oligonychus afrasiaticus	Arachnida-Trombidiformes	Arachnida sp.		No Control given	0.350145	0.164144	0.772	0.35	<40%	0.164	<20%	0.772	0.457	0.315	0.315
421	1-chlorooctadecane	Plant extract				Metarhizium anisopliae	Fungi	1	systemic	topical	yes	yes	Toll	Oligonychus afrasiaticus	Arachnida-Trombidiformes	Arachnida sp.		No Control given	0.404316	0.190194	0.88	0.404	<100%	0.19	<20%	0.88	0.518	0.362	0.362
421	1-chlorooctadecane	Plant extract				Metarhizium anisopliae	Fungi	1	systemic	topical	yes	yes	Toll	Oligonychus afrasiaticus	Arachnida-Trombidiformes	Arachnida sp.		No Control given	0.448081	0.212499	0.974	0.448	<100%	0.212	<40%	0.974	0.565	0.409	0.409
422	Bifenthrin	3		Pyrethroid		Isaria fumosorosea var-02	Fungi	1	systemic	topical	yes	yes	Toll	Oxycarenus hyalinipennis	Insecta-Hemiptera	Hemiptera	0.025	<10%	0.4	0.4	0.75	0.385	<40%	0.385	<40%	0.744	0.621	0.122	0.122
422	Bifenthrin	3		Pyrethroid		Isaria fumosorosea var-02	Fungi	1	systemic	topical	yes	yes	Toll	Oxycarenus hyalinipennis	Insecta-Hemiptera	Hemiptera	0.025	<10%	0.3	0.3	0.65	0.282	<40%	0.282	<40%	0.641	0.485	0.156	0.156
422	Bifenthrin	3		Pyrethroid		Metarhizium anisopliae var-2.4	Fungi	1	systemic	topical	yes	yes	Toll	Oxycarenus hyalinipennis	Insecta-Hemiptera	Hemiptera	0.025	<10%	0.4	0.4	0.8	0.385	<40%	0.385	<40%	0.795	0.621	0.174	0.174
422	Bifenthrin	3		Pyrethroid		Metarhizium anisopliae var-2.4	Fungi	1	systemic	topical	yes	yes	Toll	Oxycarenus hyalinipennis	Insecta-Hemiptera	Hemiptera	0.025	<10%	0.3	0.3	0.675	0.282	<40%	0.282	<40%	0.667	0.485	0.182	0.182
422	Bifenthrin	3		Pyrethroid		Isaria fumosorosea var-03	Fungi	1	systemic	topical	yes	yes	Toll	Oxycarenus hyalinipennis	Insecta-Hemiptera	Hemiptera	0.025	<10%	0.4	0.4	0.825	0.385	<40%	0.385	<40%	0.821	0.621	0.199	0.199
422	Bifenthrin	3		Pyrethroid		Metarhizium anisopliae var-11.1	Fungi	1	systemic	topical	yes	yes	Toll	Oxycarenus hyalinipennis	Insecta-Hemiptera	Hemiptera	0.025	<10%	0.4	0.4	0.825	0.385	<40%	0.385	<40%	0.821	0.621	0.199	0.199
422	Bifenthrin	3		Pyrethroid		Isaria fumosorosea var-02	Fungi	1	systemic	topical	yes	yes	Toll	Oxycarenus hyalinipennis	Insecta-Hemiptera	Hemiptera	0.025	<10%	0.2	0.2	0.55	0.179	<20%	0.179	<20%	0.538	0.327	0.212	0.212
422	Bifenthrin	3		Pyrethroid		Metarhizium anisopliae var-2.4	Fungi	1	systemic	topical	yes	yes	Toll	Oxycarenus hyalinipennis	Insecta-Hemiptera	Hemiptera	0.025	<10%	0.2	0.2	0.575	0.179	<20%	0.179	<20%	0.564	0.327	0.237	0.237
422	Bifenthrin	3		Pyrethroid		Metarhizium anisopliae var-11.1	Fungi	1	systemic	topical	yes	yes	Toll	Oxycarenus hyalinipennis	Insecta-Hemiptera	Hemiptera	0.025	<10%	0.3	0.3	0.75	0.282	<40%	0.282	<40%	0.744	0.485	0.259	0.259
422	Bifenthrin	3		Pyrethroid		Beauveria bassiana var-01	Fungi	1	systemic	topical	yes	yes	Toll	Oxycarenus hyalinipennis	Insecta-Hemiptera	Hemiptera	0.025	<10%	0.4	0.4	0.9	0.385	<40%	0.385	<40%	0.897	0.621	0.276	0.276
422	Bifenthrin	3		Pyrethroid		Beauveria bassiana var-10	Fungi	1	systemic	topical	yes	yes	Toll	Oxycarenus hyalinipennis	Insecta-Hemiptera	Hemiptera	0.025	<10%	0.4	0.4	0.9	0.385	<40%	0.385	<40%	0.897	0.621	0.276	0.276
422	Bifenthrin	3		Pyrethroid		Beauveria bassiana var-10	Fungi	1	systemic	topical	yes	yes	Toll	Oxycarenus hyalinipennis	Insecta-Hemiptera	Hemiptera	0.025	<10%	0.3	0.3	0.775	0.282	<40%	0.282	<40%	0.769	0.485	0.285	0.285
422	Bifenthrin	3		Pyrethroid		Isaria fumosorosea var-03	Fungi	1	systemic	topical	yes	yes	Toll	Oxycarenus hyalinipennis	Insecta-Hemiptera	Hemiptera	0.025	<10%	0.3	0.3	0.775	0.282	<40%	0.282	<40%	0.769	0.485	0.285	0.285
422	Bifenthrin	3		Pyrethroid		Metarhizium anisopliae var-11.1	Fungi	1	systemic	topical	yes	yes	Toll	Oxycarenus hyalinipennis	Insecta-Hemiptera	Hemiptera	0.025	<10%	0.2	0.2	0.65	0.179	<20%	0.179	<20%	0.641	0.327	0.314	0.314
422	Bifenthrin	3		Pyrethroid		Beauveria bassiana var-01	Fungi	1	systemic	topical	yes	yes	Toll	Oxycarenus hyalinipennis	Insecta-Hemiptera	Hemiptera	0.025	<10%	0.3	0.3	0.825	0.282	<40%	0.282	<40%	0.821	0.485	0.336	0.336
422	Bifenthrin	3		Pyrethroid		Isaria fumosorosea var-02	Fungi	1	systemic	topical	yes	yes	Toll	Oxycarenus hyalinipennis	Insecta-Hemiptera	Hemiptera	0.025	<10%	0.1	0.1	0.5	0.077	<20%	0.077	<20%	0.487	0.148	0.339	0.339
422	Bifenthrin	3		Pyrethroid		Metarhizium anisopliae var-2.4	Fungi	1	systemic	topical	yes	yes	Toll	Oxycarenus hyalinipennis	Insecta-Hemiptera	Hemiptera	0.025	<10%	0.1	0.1	0.5	0.077	<20%	0.077	<20%	0.487	0.148	0.339	0.339
422	Bifenthrin	3		Pyrethroid		Beauveria bassiana var-10	Fungi	1	systemic	topical	yes	yes	Toll	Oxycarenus hyalinipennis	Insecta-Hemiptera	Hemiptera	0.025	<10%	0.2	0.2	0.675	0.179	<20%	0.179	<20%	0.667	0.327	0.34	0.34
422	Bifenthrin	3		Pyrethroid		Isaria fumosorosea var-03	Fungi	1	systemic	topical	yes	yes	Toll	Oxycarenus hyalinipennis	Insecta-Hemiptera	Hemiptera	0.025	<10%	0.2	0.2	0.7	0.179	<20%	0.179	<20%	0.692	0.327	0.366	0.366
422	Bifenthrin	3		Pyrethroid		Metarhizium anisopliae var-11.1	Fungi	1	systemic	topical	yes	yes	Toll	Oxycarenus hyalinipennis	Insecta-Hemiptera	Hemiptera	0.025	<10%	0.1	0.1	0.575	0.077	<20%	0.077	<20%	0.564	0.148	0.416	0.416
422	Bifenthrin	3		Pyrethroid		Beauveria bassiana var-01	Fungi	1	systemic	topical	yes	yes	Toll	Oxycarenus hyalinipennis	Insecta-Hemiptera	Hemiptera	0.025	<10%	0.2	0.2	0.75	0.179	<20%	0.179	<20%	0.744	0.327	0.417	0.417
422	Bifenthrin	3		Pyrethroid		Beauveria bassiana var-10	Fungi	1	systemic	topical	yes	yes	Toll	Oxycarenus hyalinipennis	Insecta-Hemiptera	Hemiptera	0.025	<10%	0.1	0.1	0.6	0.077	<20%	0.077	<20%	0.59	0.148	0.442	0.442
422	Bifenthrin	3		Pyrethroid		Beauveria bassiana var-01	Fungi	1	systemic	topical	yes	yes	Toll	Oxycarenus hyalinipennis	Insecta-Hemiptera	Hemiptera	0.025	<10%	0.1	0.1	0.65	0.077	<20%	0.077	<20%	0.641	0.148	0.493	0.493
422	Bifenthrin	3		Pyrethroid		Isaria fumosorosea var-03	Fungi	1	systemic	topical	yes	yes	Toll	Oxycarenus hyalinipennis	Insecta-Hemiptera	Hemiptera	0.025	<10%	0.1	0.1	0.755	0.077	<20%	0.077	<20%	0.749	0.148	0.601	0.601
422	Imidacloprid	4		Neonicotenoid		Isaria fumosorosea var-03	Fungi	1	systemic	topical	yes	yes	Toll	Oxycarenus hyalinipennis	Insecta-Hemiptera	Hemiptera	0.025	<10%	0.4	0.4	0.7	0.385	<40%	0.385	<40%	0.692	0.621	0.071	0.071
422	Imidacloprid	4		Neonicotenoid		Metarhizium anisopliae var-2.4	Fungi	1	systemic	topical	yes	yes	Toll	Oxycarenus hyalinipennis	Insecta-Hemiptera	Hemiptera	0.025	<10%	0.4	0.4	0.7	0.385	<40%	0.385	<40%	0.692	0.621	0.071	0.071
422	Imidacloprid	4		Neonicotenoid		Isaria fumosorosea var-03	Fungi	1	systemic	topical	yes	yes	Toll	Oxycarenus hyalinipennis	Insecta-Hemiptera	Hemiptera	0.025	<10%	0.3	0.3	0.6	0.282	<40%	0.282	<40%	0.59	0.485	0.105	0.105
422	Imidacloprid	4		Neonicotenoid		Isaria fumosorosea var-02	Fungi	1	systemic	topical	yes	yes	Toll	Oxycarenus hyalinipennis	Insecta-Hemiptera	Hemiptera	0.025	<10%	0.4	0.4	0.75	0.385	<40%	0.385	<40%	0.744	0.621	0.122	0.122
422	Imidacloprid	4		Neonicotenoid		Metarhizium anisopliae var-2.4	Fungi	1	systemic	topical	yes	yes	Toll	Oxycarenus hyalinipennis	Insecta-Hemiptera	Hemiptera	0.025	<10%	0.3	0.3	0.625	0.282	<40%	0.282	<40%	0.615	0.485	0.131	0.131
422	Imidacloprid	4		Neonicotenoid		Metarhizium anisopliae var-11.1	Fungi	1	systemic	topical	yes	yes	Toll	Oxycarenus hyalinipennis	Insecta-Hemiptera	Hemiptera	0.025	<10%	0.4	0.4	0.775	0.385	<40%	0.385	<40%	0.769	0.621	0.148	0.148
422	Imidacloprid	4		Neonicotenoid		Beauveria bassiana var-01	Fungi	1	systemic	topical	yes	yes	Toll	Oxycarenus hyalinipennis	Insecta-Hemiptera	Hemiptera	0.025	<10%	0.4	0.4	0.8	0.385	<40%	0.385	<40%	0.795	0.621	0.174	0.174
422	Imidacloprid	4		Neonicotenoid		Beauveria bassiana var-10	Fungi	1	systemic	topical	yes	yes	Toll	Oxycarenus hyalinipennis	Insecta-Hemiptera	Hemiptera	0.025	<10%	0.4	0.4	0.8	0.385	<40%	0.385	<40%	0.795	0.621	0.174	0.174
422	Imidacloprid	4		Neonicotenoid		Isaria fumosorosea var-02	Fungi	1	systemic	topical	yes	yes	Toll	Oxycarenus hyalinipennis	Insecta-Hemiptera	Hemiptera	0.025	<10%	0.3	0.3	0.675	0.282	<40%	0.282	<40%	0.667	0.485	0.182	0.182
422	Imidacloprid	4		Neonicotenoid		Metarhizium anisopliae var-11.1	Fungi	1	systemic	topical	yes	yes	Toll	Oxycarenus hyalinipennis	Insecta-Hemiptera	Hemiptera	0.025	<10%	0.3	0.3	0.675	0.282	<40%	0.282	<40%	0.667	0.485	0.182	0.182
422	Imidacloprid	4		Neonicotenoid		Isaria fumosorosea var-03	Fungi	1	systemic	topical	yes	yes	Toll	Oxycarenus hyalinipennis	Insecta-Hemiptera	Hemiptera	0.025	<10%	0.2	0.2	0.525	0.179	<20%	0.179	<20%	0.513	0.327	0.186	0.186
422	Imidacloprid	4		Neonicotenoid		Beauveria bassiana var-10	Fungi	1	systemic	topical	yes	yes	Toll	Oxycarenus hyalinipennis	Insecta-Hemiptera	Hemiptera	0.025	<10%	0.3	0.3	0.7	0.282	<40%	0.282	<40%	0.692	0.485	0.208	0.208
422	Imidacloprid	4		Neonicotenoid		Metarhizium anisopliae var-2.4	Fungi	1	systemic	topical	yes	yes	Toll	Oxycarenus hyalinipennis	Insecta-Hemiptera	Hemiptera	0.025	<10%	0.2	0.2	0.55	0.179	<20%	0.179	<20%	0.538	0.327	0.212	0.212
422	Imidacloprid	4		Neonicotenoid		Beauveria bassiana var-01	Fungi	1	systemic	topical	yes	yes	Toll	Oxycarenus hyalinipennis	Insecta-Hemiptera	Hemiptera	0.025	<10%	0.3	0.3	0.725	0.282	<40%	0.282	<40%	0.718	0.485	0.233	0.233
422	Imidacloprid	4		Neonicotenoid		Beauveria bassiana var-10	Fungi	1	systemic	topical	yes	yes	Toll	Oxycarenus hyalinipennis	Insecta-Hemiptera	Hemiptera	0.025	<10%	0.2	0.2	0.6	0.179	<20%	0.179	<20%	0.59	0.327	0.263	0.263
422	Imidacloprid	4		Neonicotenoid		Metarhizium anisopliae var-11.1	Fungi	1	systemic	topical	yes	yes	Toll	Oxycarenus hyalinipennis	Insecta-Hemiptera	Hemiptera	0.025	<10%	0.2	0.2	0.6	0.179	<20%	0.179	<20%	0.59	0.327	0.263	0.263
422	Imidacloprid	4		Neonicotenoid		Isaria fumosorosea var-03	Fungi	1	systemic	topical	yes	yes	Toll	Oxycarenus hyalinipennis	Insecta-Hemiptera	Hemiptera	0.025	<10%	0.1	0.1	0.45	0.077	<20%	0.077	<20%	0.436	0.148	0.288	0.288
422	Imidacloprid	4		Neonicotenoid		Isaria fumosorosea var-02	Fungi	1	systemic	topical	yes	yes	Toll	Oxycarenus hyalinipennis	Insecta-Hemiptera	Hemiptera	0.025	<10%	0.2	0.2	0.625	0.179	<20%	0.179	<20%	0.615	0.327	0.289	0.289
422	Imidacloprid	4		Neonicotenoid		Beauveria bassiana var-01	Fungi	1	systemic	topical	yes	yes	Toll	Oxycarenus hyalinipennis	Insecta-Hemiptera	Hemiptera	0.025	<10%	0.2	0.2	0.65	0.179	<20%	0.179	<20%	0.641	0.327	0.314	0.314
422	Imidacloprid	4		Neonicotenoid		Metarhizium anisopliae var-11.1	Fungi	1	systemic	topical	yes	yes	Toll	Oxycarenus hyalinipennis	Insecta-Hemiptera	Hemiptera	0.025	<10%	0.1	0.1	0.5	0.077	<20%	0.077	<20%	0.487	0.148	0.339	0.339
422	Imidacloprid	4		Neonicotenoid		Metarhizium anisopliae var-2.4	Fungi	1	systemic	topical	yes	yes	Toll	Oxycarenus hyalinipennis	Insecta-Hemiptera	Hemiptera	0.025	<10%	0.1	0.1	0.5	0.077	<20%	0.077	<20%	0.487	0.148	0.339	0.339
422	Imidacloprid	4		Neonicotenoid		Beauveria bassiana var-01	Fungi	1	systemic	topical	yes	yes	Toll	Oxycarenus hyalinipennis	Insecta-Hemiptera	Hemiptera	0.025	<10%	0.1	0.1	0.525	0.077	<20%	0.077	<20%	0.513	0.148	0.365	0.365
422	Imidacloprid	4		Neonicotenoid		Beauveria bassiana var-10	Fungi	1	systemic	topical	yes	yes	Toll	Oxycarenus hyalinipennis	Insecta-Hemiptera	Hemiptera	0.025	<10%	0.1	0.1	0.525	0.077	<20%	0.077	<20%	0.513	0.148	0.365	0.365
422	Imidacloprid	4		Neonicotenoid		Isaria fumosorosea var-02	Fungi	1	systemic	topical	yes	yes	Toll	Oxycarenus hyalinipennis	Insecta-Hemiptera	Hemiptera	0.025	<10%	0.1	0.1	0.525	0.077	<20%	0.077	<20%	0.513	0.148	0.365	0.365
422	lambda cyhalothrin	3		Pyrethroid		Isaria fumosorosea var-03	Fungi	1	systemic	topical	yes	yes	Toll	Oxycarenus hyalinipennis	Insecta-Hemiptera	Hemiptera	0.025	<10%	0.4	0.4	0.725	0.385	<40%	0.385	<40%	0.718	0.621	0.097	0.097
422	lambda cyhalothrin	3		Pyrethroid		Metarhizium anisopliae var-11.1	Fungi	1	systemic	topical	yes	yes	Toll	Oxycarenus hyalinipennis	Insecta-Hemiptera	Hemiptera	0.025	<10%	0.4	0.4	0.775	0.385	<40%	0.385	<40%	0.769	0.621	0.148	0.148
422	lambda cyhalothrin	3		Pyrethroid		Isaria fumosorosea var-03	Fungi	1	systemic	topical	yes	yes	Toll	Oxycarenus hyalinipennis	Insecta-Hemiptera	Hemiptera	0.025	<10%	0.3	0.3	0.65	0.282	<40%	0.282	<40%	0.641	0.485	0.156	0.156
422	lambda cyhalothrin	3		Pyrethroid		Beauveria bassiana var-10	Fungi	1	systemic	topical	yes	yes	Toll	Oxycarenus hyalinipennis	Insecta-Hemiptera	Hemiptera	0.025	<10%	0.4	0.4	0.8	0.385	<40%	0.385	<40%	0.795	0.621	0.174	0.174
422	lambda cyhalothrin	3		Pyrethroid		Isaria fumosorosea var-02	Fungi	1	systemic	topical	yes	yes	Toll	Oxycarenus hyalinipennis	Insecta-Hemiptera	Hemiptera	0.025	<10%	0.4	0.4	0.8	0.385	<40%	0.385	<40%	0.795	0.621	0.174	0.174
422	lambda cyhalothrin	3		Pyrethroid		Metarhizium anisopliae var-2.4	Fungi	1	systemic	topical	yes	yes	Toll	Oxycarenus hyalinipennis	Insecta-Hemiptera	Hemiptera	0.025	<10%	0.4	0.4	0.8	0.385	<40%	0.385	<40%	0.795	0.621	0.174	0.174
422	lambda cyhalothrin	3		Pyrethroid		Metarhizium anisopliae var-11.1	Fungi	1	systemic	topical	yes	yes	Toll	Oxycarenus hyalinipennis	Insecta-Hemiptera	Hemiptera	0.025	<10%	0.3	0.3	0.675	0.282	<40%	0.282	<40%	0.667	0.485	0.182	0.182
422	lambda cyhalothrin	3		Pyrethroid		Beauveria bassiana var-01	Fungi	1	systemic	topical	yes	yes	Toll	Oxycarenus hyalinipennis	Insecta-Hemiptera	Hemiptera	0.025	<10%	0.4	0.4	0.825	0.385	<40%	0.385	<40%	0.821	0.621	0.199	0.199
422	lambda cyhalothrin	3		Pyrethroid		Beauveria bassiana var-10	Fungi	1	systemic	topical	yes	yes	Toll	Oxycarenus hyalinipennis	Insecta-Hemiptera	Hemiptera	0.025	<10%	0.3	0.3	0.7	0.282	<40%	0.282	<40%	0.692	0.485	0.208	0.208
422	lambda cyhalothrin	3		Pyrethroid		Metarhizium anisopliae var-2.4	Fungi	1	systemic	topical	yes	yes	Toll	Oxycarenus hyalinipennis	Insecta-Hemiptera	Hemiptera	0.025	<10%	0.3	0.3	0.7	0.282	<40%	0.282	<40%	0.692	0.485	0.208	0.208
422	lambda cyhalothrin	3		Pyrethroid		Isaria fumosorosea var-03	Fungi	1	systemic	topical	yes	yes	Toll	Oxycarenus hyalinipennis	Insecta-Hemiptera	Hemiptera	0.025	<10%	0.2	0.2	0.575	0.179	<20%	0.179	<20%	0.564	0.327	0.237	0.237
422	lambda cyhalothrin	3		Pyrethroid		Metarhizium anisopliae var-11.1	Fungi	1	systemic	topical	yes	yes	Toll	Oxycarenus hyalinipennis	Insecta-Hemiptera	Hemiptera	0.025	<10%	0.2	0.2	0.575	0.179	<20%	0.179	<20%	0.564	0.327	0.237	0.237
422	lambda cyhalothrin	3		Pyrethroid		Metarhizium anisopliae var-2.4	Fungi	1	systemic	topical	yes	yes	Toll	Oxycarenus hyalinipennis	Insecta-Hemiptera	Hemiptera	0.025	<10%	0.2	0.2	0.575	0.179	<20%	0.179	<20%	0.564	0.327	0.237	0.237
422	lambda cyhalothrin	3		Pyrethroid		Isaria fumosorosea var-02	Fungi	1	systemic	topical	yes	yes	Toll	Oxycarenus hyalinipennis	Insecta-Hemiptera	Hemiptera	0.025	<10%	0.3	0.3	0.75	0.282	<40%	0.282	<40%	0.744	0.485	0.259	0.259
422	lambda cyhalothrin	3		Pyrethroid		Beauveria bassiana var-01	Fungi	1	systemic	topical	yes	yes	Toll	Oxycarenus hyalinipennis	Insecta-Hemiptera	Hemiptera	0.025	<10%	0.3	0.3	0.775	0.282	<40%	0.282	<40%	0.769	0.485	0.285	0.285
422	lambda cyhalothrin	3		Pyrethroid		Metarhizium anisopliae var-2.4	Fungi	1	systemic	topical	yes	yes	Toll	Oxycarenus hyalinipennis	Insecta-Hemiptera	Hemiptera	0.025	<10%	0.1	0.1	0.45	0.077	<20%	0.077	<20%	0.436	0.148	0.288	0.288
422	lambda cyhalothrin	3		Pyrethroid		Beauveria bassiana var-10	Fungi	1	systemic	topical	yes	yes	Toll	Oxycarenus hyalinipennis	Insecta-Hemiptera	Hemiptera	0.025	<10%	0.2	0.2	0.625	0.179	<20%	0.179	<20%	0.615	0.327	0.289	0.289
422	lambda cyhalothrin	3		Pyrethroid		Isaria fumosorosea var-03	Fungi	1	systemic	topical	yes	yes	Toll	Oxycarenus hyalinipennis	Insecta-Hemiptera	Hemiptera	0.025	<10%	0.1	0.1	0.5	0.077	<20%	0.077	<20%	0.487	0.148	0.339	0.339
422	lambda cyhalothrin	3		Pyrethroid		Metarhizium anisopliae var-11.1	Fungi	1	systemic	topical	yes	yes	Toll	Oxycarenus hyalinipennis	Insecta-Hemiptera	Hemiptera	0.025	<10%	0.1	0.1	0.5	0.077	<20%	0.077	<20%	0.487	0.148	0.339	0.339
422	lambda cyhalothrin	3		Pyrethroid		Beauveria bassiana var-01	Fungi	1	systemic	topical	yes	yes	Toll	Oxycarenus hyalinipennis	Insecta-Hemiptera	Hemiptera	0.025	<10%	0.2	0.2	0.675	0.179	<20%	0.179	<20%	0.667	0.327	0.34	0.34
422	lambda cyhalothrin	3		Pyrethroid		Isaria fumosorosea var-02	Fungi	1	systemic	topical	yes	yes	Toll	Oxycarenus hyalinipennis	Insecta-Hemiptera	Hemiptera	0.025	<10%	0.2	0.2	0.675	0.179	<20%	0.179	<20%	0.667	0.327	0.34	0.34
422	lambda cyhalothrin	3		Pyrethroid		Beauveria bassiana var-10	Fungi	1	systemic	topical	yes	yes	Toll	Oxycarenus hyalinipennis	Insecta-Hemiptera	Hemiptera	0.025	<10%	0.1	0.1	0.525	0.077	<20%	0.077	<20%	0.513	0.148	0.365	0.365
422	lambda cyhalothrin	3		Pyrethroid		Isaria fumosorosea var-02	Fungi	1	systemic	topical	yes	yes	Toll	Oxycarenus hyalinipennis	Insecta-Hemiptera	Hemiptera	0.025	<10%	0.1	0.1	0.55	0.077	<20%	0.077	<20%	0.538	0.148	0.391	0.391
422	lambda cyhalothrin	3		Pyrethroid		Beauveria bassiana var-01	Fungi	1	systemic	topical	yes	yes	Toll	Oxycarenus hyalinipennis	Insecta-Hemiptera	Hemiptera	0.025	<10%	0.1	0.1	0.625	0.077	<20%	0.077	<20%	0.615	0.148	0.467	0.467
422	Nitenpyram	4		Neonicotenoid		Beauveria bassiana var-10	Fungi	1	systemic	topical	yes	yes	Toll	Oxycarenus hyalinipennis	Insecta-Hemiptera	Hemiptera	0.025	<10%	0.4	0.4	0.775	0.385	<40%	0.385	<40%	0.769	0.621	0.148	0.148
422	Nitenpyram	4		Neonicotenoid		Metarhizium anisopliae var-11.1	Fungi	1	systemic	topical	yes	yes	Toll	Oxycarenus hyalinipennis	Insecta-Hemiptera	Hemiptera	0.025	<10%	0.4	0.4	0.8	0.385	<40%	0.385	<40%	0.795	0.621	0.174	0.174
422	Nitenpyram	4		Neonicotenoid		Isaria fumosorosea var-02	Fungi	1	systemic	topical	yes	yes	Toll	Oxycarenus hyalinipennis	Insecta-Hemiptera	Hemiptera	0.025	<10%	0.4	0.4	0.825	0.385	<40%	0.385	<40%	0.821	0.621	0.199	0.199
422	Nitenpyram	4		Neonicotenoid		Beauveria bassiana var-10	Fungi	1	systemic	topical	yes	yes	Toll	Oxycarenus hyalinipennis	Insecta-Hemiptera	Hemiptera	0.025	<10%	0.3	0.3	0.7	0.282	<40%	0.282	<40%	0.692	0.485	0.208	0.208
422	Nitenpyram	4		Neonicotenoid		Isaria fumosorosea var-02	Fungi	1	systemic	topical	yes	yes	Toll	Oxycarenus hyalinipennis	Insecta-Hemiptera	Hemiptera	0.025	<10%	0.3	0.3	0.7	0.282	<40%	0.282	<40%	0.692	0.485	0.208	0.208
422	Nitenpyram	4		Neonicotenoid		Metarhizium anisopliae var-11.1	Fungi	1	systemic	topical	yes	yes	Toll	Oxycarenus hyalinipennis	Insecta-Hemiptera	Hemiptera	0.025	<10%	0.3	0.3	0.7	0.282	<40%	0.282	<40%	0.692	0.485	0.208	0.208
422	Nitenpyram	4		Neonicotenoid		Isaria fumosorosea var-03	Fungi	1	systemic	topical	yes	yes	Toll	Oxycarenus hyalinipennis	Insecta-Hemiptera	Hemiptera	0.025	<10%	0.4	0.4	0.85	0.385	<40%	0.385	<40%	0.846	0.621	0.225	0.225
422	Nitenpyram	4		Neonicotenoid		Metarhizium anisopliae var-2.4	Fungi	1	systemic	topical	yes	yes	Toll	Oxycarenus hyalinipennis	Insecta-Hemiptera	Hemiptera	0.025	<10%	0.4	0.4	0.85	0.385	<40%	0.385	<40%	0.846	0.621	0.225	0.225
422	Nitenpyram	4		Neonicotenoid		Beauveria bassiana var-01	Fungi	1	systemic	topical	yes	yes	Toll	Oxycarenus hyalinipennis	Insecta-Hemiptera	Hemiptera	0.025	<10%	0.4	0.4	0.875	0.385	<40%	0.385	<40%	0.872	0.621	0.25	0.25
422	Nitenpyram	4		Neonicotenoid		Beauveria bassiana var-01	Fungi	1	systemic	topical	yes	yes	Toll	Oxycarenus hyalinipennis	Insecta-Hemiptera	Hemiptera	0.025	<10%	0.3	0.3	0.75	0.282	<40%	0.282	<40%	0.744	0.485	0.259	0.259
422	Nitenpyram	4		Neonicotenoid		Beauveria bassiana var-10	Fungi	1	systemic	topical	yes	yes	Toll	Oxycarenus hyalinipennis	Insecta-Hemiptera	Hemiptera	0.025	<10%	0.2	0.2	0.6	0.179	<20%	0.179	<20%	0.59	0.327	0.263	0.263
422	Nitenpyram	4		Neonicotenoid		Isaria fumosorosea var-02	Fungi	1	systemic	topical	yes	yes	Toll	Oxycarenus hyalinipennis	Insecta-Hemiptera	Hemiptera	0.025	<10%	0.2	0.2	0.6	0.179	<20%	0.179	<20%	0.59	0.327	0.263	0.263
422	Nitenpyram	4		Neonicotenoid		Metarhizium anisopliae var-11.1	Fungi	1	systemic	topical	yes	yes	Toll	Oxycarenus hyalinipennis	Insecta-Hemiptera	Hemiptera	0.025	<10%	0.2	0.2	0.6	0.179	<20%	0.179	<20%	0.59	0.327	0.263	0.263
422	Nitenpyram	4		Neonicotenoid		Isaria fumosorosea var-03	Fungi	1	systemic	topical	yes	yes	Toll	Oxycarenus hyalinipennis	Insecta-Hemiptera	Hemiptera	0.025	<10%	0.3	0.3	0.775	0.282	<40%	0.282	<40%	0.769	0.485	0.285	0.285
422	Nitenpyram	4		Neonicotenoid		Metarhizium anisopliae var-2.4	Fungi	1	systemic	topical	yes	yes	Toll	Oxycarenus hyalinipennis	Insecta-Hemiptera	Hemiptera	0.025	<10%	0.3	0.3	0.775	0.282	<40%	0.282	<40%	0.769	0.485	0.285	0.285
422	Nitenpyram	4		Neonicotenoid		Beauveria bassiana var-10	Fungi	1	systemic	topical	yes	yes	Toll	Oxycarenus hyalinipennis	Insecta-Hemiptera	Hemiptera	0.025	<10%	0.1	0.1	0.475	0.077	<20%	0.077	<20%	0.462	0.148	0.314	0.314
422	Nitenpyram	4		Neonicotenoid		Beauveria bassiana var-01	Fungi	1	systemic	topical	yes	yes	Toll	Oxycarenus hyalinipennis	Insecta-Hemiptera	Hemiptera	0.025	<10%	0.2	0.2	0.65	0.179	<20%	0.179	<20%	0.641	0.327	0.314	0.314
422	Nitenpyram	4		Neonicotenoid		Isaria fumosorosea var-02	Fungi	1	systemic	topical	yes	yes	Toll	Oxycarenus hyalinipennis	Insecta-Hemiptera	Hemiptera	0.025	<10%	0.1	0.1	0.5	0.077	<20%	0.077	<20%	0.487	0.148	0.339	0.339
422	Nitenpyram	4		Neonicotenoid		Metarhizium anisopliae var-2.4	Fungi	1	systemic	topical	yes	yes	Toll	Oxycarenus hyalinipennis	Insecta-Hemiptera	Hemiptera	0.025	<10%	0.2	0.2	0.675	0.179	<20%	0.179	<20%	0.667	0.327	0.34	0.34
422	Nitenpyram	4		Neonicotenoid		Beauveria bassiana var-01	Fungi	1	systemic	topical	yes	yes	Toll	Oxycarenus hyalinipennis	Insecta-Hemiptera	Hemiptera	0.025	<10%	0.1	0.1	0.525	0.077	<20%	0.077	<20%	0.513	0.148	0.365	0.365
422	Nitenpyram	4		Neonicotenoid		Isaria fumosorosea var-03	Fungi	1	systemic	topical	yes	yes	Toll	Oxycarenus hyalinipennis	Insecta-Hemiptera	Hemiptera	0.025	<10%	0.2	0.2	0.7	0.179	<20%	0.179	<20%	0.692	0.327	0.366	0.366
422	Nitenpyram	4		Neonicotenoid		Metarhizium anisopliae var-2.4	Fungi	1	systemic	topical	yes	yes	Toll	Oxycarenus hyalinipennis	Insecta-Hemiptera	Hemiptera	0.025	<10%	0.1	0.1	0.575	0.077	<20%	0.077	<20%	0.564	0.148	0.416	0.416
422	Nitenpyram	4		Neonicotenoid		Isaria fumosorosea var-03	Fungi	1	systemic	topical	yes	yes	Toll	Oxycarenus hyalinipennis	Insecta-Hemiptera	Hemiptera	0.025	<10%	0.1	0.1	0.625	0.077	<20%	0.077	<20%	0.615	0.148	0.467	0.467
422	Nitenpyram	4		Neonicotenoid		Metarhizium anisopliae var-11.1	Fungi	1	systemic	topical	yes	yes	Toll	Oxycarenus hyalinipennis	Insecta-Hemiptera	Hemiptera	0.025	<10%	0.1	0.1	0.7	0.077	<20%	0.077	<20%	0.692	0.148	0.544	0.544
422	Pyriproxyfen	7				Beauveria bassiana var-10	Fungi	1	systemic	topical	yes	yes	Toll	Oxycarenus hyalinipennis	Insecta-Hemiptera	Hemiptera	0.025	<10%	0.4	0.4	0.725	0.385	<40%	0.385	<40%	0.718	0.621	0.097	0.097
422	Pyriproxyfen	7				Isaria fumosorosea var-03	Fungi	1	systemic	topical	yes	yes	Toll	Oxycarenus hyalinipennis	Insecta-Hemiptera	Hemiptera	0.025	<10%	0.4	0.4	0.725	0.385	<40%	0.385	<40%	0.718	0.621	0.097	0.097
422	Pyriproxyfen	7				Beauveria bassiana var-10	Fungi	1	systemic	topical	yes	yes	Toll	Oxycarenus hyalinipennis	Insecta-Hemiptera	Hemiptera	0.025	<10%	0.3	0.3	0.6	0.282	<40%	0.282	<40%	0.59	0.485	0.105	0.105
422	Pyriproxyfen	7				Isaria fumosorosea var-03	Fungi	1	systemic	topical	yes	yes	Toll	Oxycarenus hyalinipennis	Insecta-Hemiptera	Hemiptera	0.025	<10%	0.3	0.3	0.6	0.282	<40%	0.282	<40%	0.59	0.485	0.105	0.105
422	Pyriproxyfen	7				Beauveria bassiana var-01	Fungi	1	systemic	topical	yes	yes	Toll	Oxycarenus hyalinipennis	Insecta-Hemiptera	Hemiptera	0.025	<10%	0.4	0.4	0.75	0.385	<40%	0.385	<40%	0.744	0.621	0.122	0.122
422	Pyriproxyfen	7				Metarhizium anisopliae var-11.1	Fungi	1	systemic	topical	yes	yes	Toll	Oxycarenus hyalinipennis	Insecta-Hemiptera	Hemiptera	0.025	<10%	0.4	0.4	0.75	0.385	<40%	0.385	<40%	0.744	0.621	0.122	0.122
422	Pyriproxyfen	7				Beauveria bassiana var-01	Fungi	1	systemic	topical	yes	yes	Toll	Oxycarenus hyalinipennis	Insecta-Hemiptera	Hemiptera	0.025	<10%	0.3	0.3	0.625	0.282	<40%	0.282	<40%	0.615	0.485	0.131	0.131
422	Pyriproxyfen	7				Isaria fumosorosea var-02	Fungi	1	systemic	topical	yes	yes	Toll	Oxycarenus hyalinipennis	Insecta-Hemiptera	Hemiptera	0.025	<10%	0.4	0.4	0.775	0.385	<40%	0.385	<40%	0.769	0.621	0.148	0.148
422	Pyriproxyfen	7				Metarhizium anisopliae var-2.4	Fungi	1	systemic	topical	yes	yes	Toll	Oxycarenus hyalinipennis	Insecta-Hemiptera	Hemiptera	0.025	<10%	0.4	0.4	0.775	0.385	<40%	0.385	<40%	0.769	0.621	0.148	0.148
422	Pyriproxyfen	7				Isaria fumosorosea var-02	Fungi	1	systemic	topical	yes	yes	Toll	Oxycarenus hyalinipennis	Insecta-Hemiptera	Hemiptera	0.025	<10%	0.3	0.3	0.65	0.282	<40%	0.282	<40%	0.641	0.485	0.156	0.156
422	Pyriproxyfen	7				Metarhizium anisopliae var-11.1	Fungi	1	systemic	topical	yes	yes	Toll	Oxycarenus hyalinipennis	Insecta-Hemiptera	Hemiptera	0.025	<10%	0.3	0.3	0.65	0.282	<40%	0.282	<40%	0.641	0.485	0.156	0.156
422	Pyriproxyfen	7				Beauveria bassiana var-10	Fungi	1	systemic	topical	yes	yes	Toll	Oxycarenus hyalinipennis	Insecta-Hemiptera	Hemiptera	0.025	<10%	0.2	0.2	0.5	0.179	<20%	0.179	<20%	0.487	0.327	0.16	0.16
422	Pyriproxyfen	7				Isaria fumosorosea var-03	Fungi	1	systemic	topical	yes	yes	Toll	Oxycarenus hyalinipennis	Insecta-Hemiptera	Hemiptera	0.025	<10%	0.2	0.2	0.5	0.179	<20%	0.179	<20%	0.487	0.327	0.16	0.16
422	Pyriproxyfen	7				Metarhizium anisopliae var-11.1	Fungi	1	systemic	topical	yes	yes	Toll	Oxycarenus hyalinipennis	Insecta-Hemiptera	Hemiptera	0.025	<10%	0.2	0.2	0.525	0.179	<20%	0.179	<20%	0.513	0.327	0.186	0.186
422	Pyriproxyfen	7				Metarhizium anisopliae var-2.4	Fungi	1	systemic	topical	yes	yes	Toll	Oxycarenus hyalinipennis	Insecta-Hemiptera	Hemiptera	0.025	<10%	0.3	0.3	0.7	0.282	<40%	0.282	<40%	0.692	0.485	0.208	0.208
422	Pyriproxyfen	7				Beauveria bassiana var-01	Fungi	1	systemic	topical	yes	yes	Toll	Oxycarenus hyalinipennis	Insecta-Hemiptera	Hemiptera	0.025	<10%	0.2	0.2	0.55	0.179	<20%	0.179	<20%	0.538	0.327	0.212	0.212
422	Pyriproxyfen	7				Isaria fumosorosea var-03	Fungi	1	systemic	topical	yes	yes	Toll	Oxycarenus hyalinipennis	Insecta-Hemiptera	Hemiptera	0.025	<10%	0.1	0.1	0.4	0.077	<20%	0.077	<20%	0.385	0.148	0.237	0.237
422	Pyriproxyfen	7				Isaria fumosorosea var-02	Fungi	1	systemic	topical	yes	yes	Toll	Oxycarenus hyalinipennis	Insecta-Hemiptera	Hemiptera	0.025	<10%	0.2	0.2	0.575	0.179	<20%	0.179	<20%	0.564	0.327	0.237	0.237
422	Pyriproxyfen	7				Beauveria bassiana var-01	Fungi	1	systemic	topical	yes	yes	Toll	Oxycarenus hyalinipennis	Insecta-Hemiptera	Hemiptera	0.025	<10%	0.1	0.1	0.45	0.077	<20%	0.077	<20%	0.436	0.148	0.288	0.288
422	Pyriproxyfen	7				Metarhizium anisopliae var-11.1	Fungi	1	systemic	topical	yes	yes	Toll	Oxycarenus hyalinipennis	Insecta-Hemiptera	Hemiptera	0.025	<10%	0.1	0.1	0.45	0.077	<20%	0.077	<20%	0.436	0.148	0.288	0.288
422	Pyriproxyfen	7				Metarhizium anisopliae var-2.4	Fungi	1	systemic	topical	yes	yes	Toll	Oxycarenus hyalinipennis	Insecta-Hemiptera	Hemiptera	0.025	<10%	0.2	0.2	0.625	0.179	<20%	0.179	<20%	0.615	0.327	0.289	0.289
422	Pyriproxyfen	7				Metarhizium anisopliae var-2.4	Fungi	1	systemic	topical	yes	yes	Toll	Oxycarenus hyalinipennis	Insecta-Hemiptera	Hemiptera	0.025	<10%	0.1	0.1	0.5	0.077	<20%	0.077	<20%	0.487	0.148	0.339	0.339
422	Pyriproxyfen	7				Beauveria bassiana var-10	Fungi	1	systemic	topical	yes	yes	Toll	Oxycarenus hyalinipennis	Insecta-Hemiptera	Hemiptera	0.025	<10%	0.1	0.1	0.525	0.077	<20%	0.077	<20%	0.513	0.148	0.365	0.365
422	Pyriproxyfen	7				Isaria fumosorosea var-02	Fungi	1	systemic	topical	yes	yes	Toll	Oxycarenus hyalinipennis	Insecta-Hemiptera	Hemiptera	0.025	<10%	0.1	0.1	0.525	0.077	<20%	0.077	<20%	0.513	0.148	0.365	0.365
422	Triazophos	1		AChE-inhibitor		Beauveria bassiana var-01	Fungi	1	systemic	topical	yes	yes	Toll	Oxycarenus hyalinipennis	Insecta-Hemiptera	Hemiptera	0.025	<10%	0.4	0.4	0.775	0.385	<40%	0.385	<40%	0.769	0.621	0.148	0.148
422	Triazophos	1		AChE-inhibitor		Beauveria bassiana var-01	Fungi	1	systemic	topical	yes	yes	Toll	Oxycarenus hyalinipennis	Insecta-Hemiptera	Hemiptera	0.025	<10%	0.3	0.3	0.675	0.282	<40%	0.282	<40%	0.667	0.485	0.182	0.182
422	Triazophos	1		AChE-inhibitor		Isaria fumosorosea var-02	Fungi	1	systemic	topical	yes	yes	Toll	Oxycarenus hyalinipennis	Insecta-Hemiptera	Hemiptera	0.025	<10%	0.4	0.4	0.825	0.385	<40%	0.385	<40%	0.821	0.621	0.199	0.199
422	Triazophos	1		AChE-inhibitor		Isaria fumosorosea var-03	Fungi	1	systemic	topical	yes	yes	Toll	Oxycarenus hyalinipennis	Insecta-Hemiptera	Hemiptera	0.025	<10%	0.4	0.4	0.825	0.385	<40%	0.385	<40%	0.821	0.621	0.199	0.199
422	Triazophos	1		AChE-inhibitor		Metarhizium anisopliae var-2.4	Fungi	1	systemic	topical	yes	yes	Toll	Oxycarenus hyalinipennis	Insecta-Hemiptera	Hemiptera	0.025	<10%	0.4	0.4	0.85	0.385	<40%	0.385	<40%	0.846	0.621	0.225	0.225
422	Triazophos	1		AChE-inhibitor		Metarhizium anisopliae var-11.1	Fungi	1	systemic	topical	yes	yes	Toll	Oxycarenus hyalinipennis	Insecta-Hemiptera	Hemiptera	0.025	<10%	0.3	0.3	0.725	0.282	<40%	0.282	<40%	0.718	0.485	0.233	0.233
422	Triazophos	1		AChE-inhibitor		Beauveria bassiana var-01	Fungi	1	systemic	topical	yes	yes	Toll	Oxycarenus hyalinipennis	Insecta-Hemiptera	Hemiptera	0.025	<10%	0.2	0.2	0.575	0.179	<20%	0.179	<20%	0.564	0.327	0.237	0.237
422	Triazophos	1		AChE-inhibitor		Metarhizium anisopliae var-11.1	Fungi	1	systemic	topical	yes	yes	Toll	Oxycarenus hyalinipennis	Insecta-Hemiptera	Hemiptera	0.025	<10%	0.4	0.4	0.875	0.385	<40%	0.385	<40%	0.872	0.621	0.25	0.25
422	Triazophos	1		AChE-inhibitor		Isaria fumosorosea var-03	Fungi	1	systemic	topical	yes	yes	Toll	Oxycarenus hyalinipennis	Insecta-Hemiptera	Hemiptera	0.025	<10%	0.3	0.3	0.75	0.282	<40%	0.282	<40%	0.744	0.485	0.259	0.259
422	Triazophos	1		AChE-inhibitor		Metarhizium anisopliae var-2.4	Fungi	1	systemic	topical	yes	yes	Toll	Oxycarenus hyalinipennis	Insecta-Hemiptera	Hemiptera	0.025	<10%	0.3	0.3	0.75	0.282	<40%	0.282	<40%	0.744	0.485	0.259	0.259
422	Triazophos	1		AChE-inhibitor		Metarhizium anisopliae var-11.1	Fungi	1	systemic	topical	yes	yes	Toll	Oxycarenus hyalinipennis	Insecta-Hemiptera	Hemiptera	0.025	<10%	0.2	0.2	0.6	0.179	<20%	0.179	<20%	0.59	0.327	0.263	0.263
422	Triazophos	1		AChE-inhibitor		Beauveria bassiana var-10	Fungi	1	systemic	topical	yes	yes	Toll	Oxycarenus hyalinipennis	Insecta-Hemiptera	Hemiptera	0.025	<10%	0.4	0.4	0.9	0.385	<40%	0.385	<40%	0.897	0.621	0.276	0.276
422	Triazophos	1		AChE-inhibitor		Beauveria bassiana var-10	Fungi	1	systemic	topical	yes	yes	Toll	Oxycarenus hyalinipennis	Insecta-Hemiptera	Hemiptera	0.025	<10%	0.3	0.3	0.775	0.282	<40%	0.282	<40%	0.769	0.485	0.285	0.285
422	Triazophos	1		AChE-inhibitor		Isaria fumosorosea var-02	Fungi	1	systemic	topical	yes	yes	Toll	Oxycarenus hyalinipennis	Insecta-Hemiptera	Hemiptera	0.025	<10%	0.3	0.3	0.775	0.282	<40%	0.282	<40%	0.769	0.485	0.285	0.285
422	Triazophos	1		AChE-inhibitor		Beauveria bassiana var-01	Fungi	1	systemic	topical	yes	yes	Toll	Oxycarenus hyalinipennis	Insecta-Hemiptera	Hemiptera	0.025	<10%	0.1	0.1	0.5	0.077	<20%	0.077	<20%	0.487	0.148	0.339	0.339
422	Triazophos	1		AChE-inhibitor		Metarhizium anisopliae var-11.1	Fungi	1	systemic	topical	yes	yes	Toll	Oxycarenus hyalinipennis	Insecta-Hemiptera	Hemiptera	0.025	<10%	0.1	0.1	0.5	0.077	<20%	0.077	<20%	0.487	0.148	0.339	0.339
422	Triazophos	1		AChE-inhibitor		Beauveria bassiana var-10	Fungi	1	systemic	topical	yes	yes	Toll	Oxycarenus hyalinipennis	Insecta-Hemiptera	Hemiptera	0.025	<10%	0.2	0.2	0.675	0.179	<20%	0.179	<20%	0.667	0.327	0.34	0.34
422	Triazophos	1		AChE-inhibitor		Isaria fumosorosea var-03	Fungi	1	systemic	topical	yes	yes	Toll	Oxycarenus hyalinipennis	Insecta-Hemiptera	Hemiptera	0.025	<10%	0.2	0.2	0.675	0.179	<20%	0.179	<20%	0.667	0.327	0.34	0.34
422	Triazophos	1		AChE-inhibitor		Isaria fumosorosea var-02	Fungi	1	systemic	topical	yes	yes	Toll	Oxycarenus hyalinipennis	Insecta-Hemiptera	Hemiptera	0.025	<10%	0.2	0.2	0.7	0.179	<20%	0.179	<20%	0.692	0.327	0.366	0.366
422	Triazophos	1		AChE-inhibitor		Metarhizium anisopliae var-2.4	Fungi	1	systemic	topical	yes	yes	Toll	Oxycarenus hyalinipennis	Insecta-Hemiptera	Hemiptera	0.025	<10%	0.2	0.2	0.7	0.179	<20%	0.179	<20%	0.692	0.327	0.366	0.366
422	Triazophos	1		AChE-inhibitor		Isaria fumosorosea var-03	Fungi	1	systemic	topical	yes	yes	Toll	Oxycarenus hyalinipennis	Insecta-Hemiptera	Hemiptera	0.025	<10%	0.1	0.1	0.575	0.077	<20%	0.077	<20%	0.564	0.148	0.416	0.416
422	Triazophos	1		AChE-inhibitor		Beauveria bassiana var-10	Fungi	1	systemic	topical	yes	yes	Toll	Oxycarenus hyalinipennis	Insecta-Hemiptera	Hemiptera	0.025	<10%	0.1	0.1	0.6	0.077	<20%	0.077	<20%	0.59	0.148	0.442	0.442
422	Triazophos	1		AChE-inhibitor		Metarhizium anisopliae var-2.4	Fungi	1	systemic	topical	yes	yes	Toll	Oxycarenus hyalinipennis	Insecta-Hemiptera	Hemiptera	0.025	<10%	0.1	0.1	0.6	0.077	<20%	0.077	<20%	0.59	0.148	0.442	0.442
422	Triazophos	1		AChE-inhibitor		Isaria fumosorosea var-02	Fungi	1	systemic	topical	yes	yes	Toll	Oxycarenus hyalinipennis	Insecta-Hemiptera	Hemiptera	0.025	<10%	0.1	0.1	0.625	0.077	<20%	0.077	<20%	0.615	0.148	0.467	0.467
423	Clothianidin	4		Neonicotenoid		Varroa destructor	Mite	0	local	ectoparasite	no	no		Apis mellifera	Insecta-Hymenoptera	Hymenoptera	0.157	>10%	0.222	0.755	0.333	0.077	<20%	0.709	<100%	0.209	0.732	-0.523	-0.523
423	Clothianidin	4		Neonicotenoid		Varroa destructor	Mite	0	local	ectoparasite	no	no		Apis mellifera	Insecta-Hymenoptera	Hymenoptera	0.157	>10%	0.862	0.755	0.862	0.836	<100%	0.709	<100%	0.836	0.952	-0.116	-0.116
423	Clothianidin	4		Neonicotenoid		Varroa destructor	Mite	0	local	ectoparasite	no	no		Apis mellifera	Insecta-Hymenoptera	Hymenoptera	0.157	>10%	0.439	0.755	0.811	0.335	<40%	0.709	<100%	0.776	0.807	-0.031	-0.031
424	Imidacloprid	4		Neonicotenoid		Metarhizium flavoviride	Fungi	1	systemic	topical	yes	yes	Toll	Frankliniella occidentalis (L)	Insecta-Thysanoptera	Others		No Control given	0.45	0.718	0.782	0.45	<100%	0.718	<100%	0.782	0.845	-0.063	-0.063
424	Imidacloprid	4		Neonicotenoid		Metarhizium flavoviride	Fungi	1	systemic	topical	yes	yes	Toll	Frankliniella occidentalis (L)	Insecta-Thysanoptera	Others		No Control given	0.28	0.758	0.793	0.28	<40%	0.758	<100%	0.793	0.826	-0.033	-0.033
425	Abamectin	6		Avermectins		Steinernema feltiae	Nematode	1	systemic	topical	yes	yes	Toll	Tuta absoluta	Insecta-Lepidoptera	Lepidoptera		No Control given	0.25	0.5	0.374	0.25	<40%	0.5	<100%	0.374	0.625	-0.251	-0.251
425	Abamectin	6		Avermectins		Steinernema feltiae	Nematode	1	systemic	topical	yes	yes	Toll	Tuta absoluta	Insecta-Lepidoptera	Lepidoptera		No Control given	0.1	0.5	0.329	0.1	<20%	0.5	<100%	0.329	0.55	-0.221	-0.221
425	Abamectin	6		Avermectins		Steinernema feltiae	Nematode	1	systemic	topical	yes	yes	Toll	Tuta absoluta	Insecta-Lepidoptera	Lepidoptera		No Control given	0.1	0.5	0.333	0.1	<20%	0.5	<100%	0.333	0.55	-0.217	-0.217
425	Abamectin	6		Avermectins		Steinernema feltiae	Nematode	1	systemic	topical	yes	yes	Toll	Tuta absoluta	Insecta-Lepidoptera	Lepidoptera		No Control given	0.25	0.5	0.427	0.25	<40%	0.5	<100%	0.427	0.625	-0.198	-0.198
425	Abamectin	6		Avermectins		Steinernema feltiae	Nematode	1	systemic	topical	yes	yes	Toll	Tuta absoluta	Insecta-Lepidoptera	Lepidoptera		No Control given	0.1	0.5	0.367	0.1	<20%	0.5	<100%	0.367	0.55	-0.183	-0.183
425	Abamectin	6		Avermectins		Steinernema feltiae	Nematode	1	systemic	topical	yes	yes	Toll	Tuta absoluta	Insecta-Lepidoptera	Lepidoptera		No Control given	0.25	0.5	0.456	0.25	<40%	0.5	<100%	0.456	0.625	-0.169	-0.169
425	Abamectin	6		Avermectins		Steinernema feltiae	Nematode	1	systemic	topical	yes	yes	Toll	Tuta absoluta	Insecta-Lepidoptera	Lepidoptera		No Control given	0.25	0.5	0.469	0.25	<40%	0.5	<100%	0.469	0.625	-0.156	-0.156
425	Abamectin	6		Avermectins		Steinernema feltiae	Nematode	1	systemic	topical	yes	yes	Toll	Tuta absoluta	Insecta-Lepidoptera	Lepidoptera		No Control given	0.1	0.5	0.407	0.1	<20%	0.5	<100%	0.407	0.55	-0.143	-0.143
425	Abamectin	6		Avermectins		Steinernema feltiae	Nematode	1	systemic	topical	yes	yes	Toll	Tuta absoluta	Insecta-Lepidoptera	Lepidoptera		No Control given	0.25	0.5	0.565	0.25	<40%	0.5	<100%	0.565	0.625	-0.06	-0.06
425	Abamectin	6		Avermectins		Steinernema feltiae	Nematode	1	systemic	topical	yes	yes	Toll	Tuta absoluta	Insecta-Lepidoptera	Lepidoptera		No Control given	0.25	0.5	0.575	0.25	<40%	0.5	<100%	0.575	0.625	-0.05	-0.05
425	Abamectin	6		Avermectins		Steinernema feltiae	Nematode	1	systemic	topical	yes	yes	Toll	Tuta absoluta	Insecta-Lepidoptera	Lepidoptera		No Control given	0.1	0.5	0.557	0.1	<20%	0.5	<100%	0.557	0.55	0.007	0.007
425	Abamectin	6		Avermectins		Steinernema feltiae	Nematode	1	systemic	topical	yes	yes	Toll	Tuta absoluta	Insecta-Lepidoptera	Lepidoptera		No Control given	0.1	0.5	0.5625	0.1	<20%	0.5	<100%	0.563	0.55	0.013	0.013
425	Abamectin	6		Avermectins		Steinernema feltiae	Nematode	1	systemic	topical	yes	yes	Toll	Tuta absoluta	Insecta-Lepidoptera	Lepidoptera		No Control given	0.1	0.5	0.6098	0.1	<20%	0.5	<100%	0.61	0.55	0.06	0.06
425	Abamectin	6		Avermectins		Steinernema feltiae	Nematode	1	systemic	topical	yes	yes	Toll	Tuta absoluta	Insecta-Lepidoptera	Lepidoptera		No Control given	0.1	0.5	0.6104	0.1	<20%	0.5	<100%	0.61	0.55	0.06	0.06
425	Abamectin	6		Avermectins		Steinernema feltiae	Nematode	1	systemic	topical	yes	yes	Toll	Tuta absoluta	Insecta-Lepidoptera	Lepidoptera		No Control given	0.25	0.5	0.7013	0.25	<40%	0.5	<100%	0.701	0.625	0.076	0.076
425	Abamectin	6		Avermectins		Steinernema feltiae	Nematode	1	systemic	topical	yes	yes	Toll	Tuta absoluta	Insecta-Lepidoptera	Lepidoptera		No Control given	0.25	0.5	0.707	0.25	<40%	0.5	<100%	0.707	0.625	0.082	0.082
425	Azadirachtin	UN				Steinernema feltiae	Nematode	1	systemic	topical	yes	yes	Toll	Tuta absoluta	Insecta-Lepidoptera	Lepidoptera		No Control given	0.25	0.5	0.398	0.25	<40%	0.5	<100%	0.398	0.625	-0.227	-0.227
425	Azadirachtin	UN				Steinernema feltiae	Nematode	1	systemic	topical	yes	yes	Toll	Tuta absoluta	Insecta-Lepidoptera	Lepidoptera		No Control given	0.1	0.5	0.386	0.1	<20%	0.5	<100%	0.386	0.55	-0.164	-0.164
425	Azadirachtin	UN				Steinernema feltiae	Nematode	1	systemic	topical	yes	yes	Toll	Tuta absoluta	Insecta-Lepidoptera	Lepidoptera		No Control given	0.1	0.5	0.393	0.1	<20%	0.5	<100%	0.393	0.55	-0.157	-0.157
425	Azadirachtin	UN				Steinernema feltiae	Nematode	1	systemic	topical	yes	yes	Toll	Tuta absoluta	Insecta-Lepidoptera	Lepidoptera		No Control given	0.25	0.5	0.468	0.25	<40%	0.5	<100%	0.468	0.625	-0.157	-0.157
425	Azadirachtin	UN				Steinernema feltiae	Nematode	1	systemic	topical	yes	yes	Toll	Tuta absoluta	Insecta-Lepidoptera	Lepidoptera		No Control given	0.25	0.5	0.476	0.25	<40%	0.5	<100%	0.476	0.625	-0.149	-0.149
425	Azadirachtin	UN				Steinernema feltiae	Nematode	1	systemic	topical	yes	yes	Toll	Tuta absoluta	Insecta-Lepidoptera	Lepidoptera		No Control given	0.25	0.5	0.494	0.25	<40%	0.5	<100%	0.494	0.625	-0.131	-0.131
425	Azadirachtin	UN				Steinernema feltiae	Nematode	1	systemic	topical	yes	yes	Toll	Tuta absoluta	Insecta-Lepidoptera	Lepidoptera		No Control given	0.1	0.5	0.43	0.1	<20%	0.5	<100%	0.43	0.55	-0.12	-0.12
425	Azadirachtin	UN				Steinernema feltiae	Nematode	1	systemic	topical	yes	yes	Toll	Tuta absoluta	Insecta-Lepidoptera	Lepidoptera		No Control given	0.1	0.5	0.456	0.1	<20%	0.5	<100%	0.456	0.55	-0.094	-0.094
425	Azadirachtin	UN				Steinernema feltiae	Nematode	1	systemic	topical	yes	yes	Toll	Tuta absoluta	Insecta-Lepidoptera	Lepidoptera		No Control given	0.1	0.5	0.581	0.1	<20%	0.5	<100%	0.581	0.55	0.031	0.031
425	Azadirachtin	UN				Steinernema feltiae	Nematode	1	systemic	topical	yes	yes	Toll	Tuta absoluta	Insecta-Lepidoptera	Lepidoptera		No Control given	0.25	0.5	0.676	0.25	<40%	0.5	<100%	0.676	0.625	0.051	0.051
425	Azadirachtin	UN				Steinernema feltiae	Nematode	1	systemic	topical	yes	yes	Toll	Tuta absoluta	Insecta-Lepidoptera	Lepidoptera		No Control given	0.1	0.5	0.632	0.1	<20%	0.5	<100%	0.632	0.55	0.082	0.082
425	Azadirachtin	UN				Steinernema feltiae	Nematode	1	systemic	topical	yes	yes	Toll	Tuta absoluta	Insecta-Lepidoptera	Lepidoptera		No Control given	0.1	0.5	0.6386	0.1	<20%	0.5	<100%	0.639	0.55	0.089	0.089
425	Azadirachtin	UN				Steinernema feltiae	Nematode	1	systemic	topical	yes	yes	Toll	Tuta absoluta	Insecta-Lepidoptera	Lepidoptera		No Control given	0.1	0.5	0.6456	0.1	<20%	0.5	<100%	0.646	0.55	0.096	0.096
425	Azadirachtin	UN				Steinernema feltiae	Nematode	1	systemic	topical	yes	yes	Toll	Tuta absoluta	Insecta-Lepidoptera	Lepidoptera		No Control given	0.25	0.5	0.7595	0.25	<40%	0.5	<100%	0.76	0.625	0.135	0.135
425	Azadirachtin	UN				Steinernema feltiae	Nematode	1	systemic	topical	yes	yes	Toll	Tuta absoluta	Insecta-Lepidoptera	Lepidoptera		No Control given	0.25	0.5	0.782	0.25	<40%	0.5	<100%	0.782	0.625	0.157	0.157
425	Azadirachtin	UN				Steinernema feltiae	Nematode	1	systemic	topical	yes	yes	Toll	Tuta absoluta	Insecta-Lepidoptera	Lepidoptera		No Control given	0.25	0.5	0.8072	0.25	<40%	0.5	<100%	0.807	0.625	0.182	0.182
425	Chlorantraniliprole	28		Ryanodine_Receptor		Steinernema feltiae	Nematode	1	systemic	topical	yes	yes	Toll	Tuta absoluta	Insecta-Lepidoptera	Lepidoptera		No Control given	0.1	0.5	0.584	0.1	<20%	0.5	<100%	0.584	0.55	0.034	0.034
425	Chlorantraniliprole	28		Ryanodine_Receptor		Steinernema feltiae	Nematode	1	systemic	topical	yes	yes	Toll	Tuta absoluta	Insecta-Lepidoptera	Lepidoptera		No Control given	0.25	0.5	0.671	0.25	<40%	0.5	<100%	0.671	0.625	0.046	0.046
425	Chlorantraniliprole	28		Ryanodine_Receptor		Steinernema feltiae	Nematode	1	systemic	topical	yes	yes	Toll	Tuta absoluta	Insecta-Lepidoptera	Lepidoptera		No Control given	0.1	0.5	0.602	0.1	<20%	0.5	<100%	0.602	0.55	0.052	0.052
425	Chlorantraniliprole	28		Ryanodine_Receptor		Steinernema feltiae	Nematode	1	systemic	topical	yes	yes	Toll	Tuta absoluta	Insecta-Lepidoptera	Lepidoptera		No Control given	0.1	0.5	0.6265	0.1	<20%	0.5	<100%	0.627	0.55	0.076	0.076
425	Chlorantraniliprole	28		Ryanodine_Receptor		Steinernema feltiae	Nematode	1	systemic	topical	yes	yes	Toll	Tuta absoluta	Insecta-Lepidoptera	Lepidoptera		No Control given	0.25	0.5	0.714	0.25	<40%	0.5	<100%	0.714	0.625	0.089	0.089
425	Chlorantraniliprole	28		Ryanodine_Receptor		Steinernema feltiae	Nematode	1	systemic	topical	yes	yes	Toll	Tuta absoluta	Insecta-Lepidoptera	Lepidoptera		No Control given	0.25	0.5	0.747	0.25	<40%	0.5	<100%	0.747	0.625	0.122	0.122
425	Chlorantraniliprole	28		Ryanodine_Receptor		Steinernema feltiae	Nematode	1	systemic	topical	yes	yes	Toll	Tuta absoluta	Insecta-Lepidoptera	Lepidoptera		No Control given	0.1	0.5	0.6842	0.1	<20%	0.5	<100%	0.684	0.55	0.134	0.134
425	Chlorantraniliprole	28		Ryanodine_Receptor		Steinernema feltiae	Nematode	1	systemic	topical	yes	yes	Toll	Tuta absoluta	Insecta-Lepidoptera	Lepidoptera		No Control given	0.1	0.5	0.701	0.1	<20%	0.5	<100%	0.701	0.55	0.151	0.151
425	Chlorantraniliprole	28		Ryanodine_Receptor		Steinernema feltiae	Nematode	1	systemic	topical	yes	yes	Toll	Tuta absoluta	Insecta-Lepidoptera	Lepidoptera		No Control given	0.25	0.5	0.7763	0.25	<40%	0.5	<100%	0.776	0.625	0.151	0.151
425	Chlorantraniliprole	28		Ryanodine_Receptor		Steinernema feltiae	Nematode	1	systemic	topical	yes	yes	Toll	Tuta absoluta	Insecta-Lepidoptera	Lepidoptera		No Control given	0.1	0.5	0.711	0.1	<20%	0.5	<100%	0.711	0.55	0.161	0.161
425	Chlorantraniliprole	28		Ryanodine_Receptor		Steinernema feltiae	Nematode	1	systemic	topical	yes	yes	Toll	Tuta absoluta	Insecta-Lepidoptera	Lepidoptera		No Control given	0.25	0.5	0.84	0.25	<40%	0.5	<100%	0.84	0.625	0.215	0.215
425	Chlorantraniliprole	28		Ryanodine_Receptor		Steinernema feltiae	Nematode	1	systemic	topical	yes	yes	Toll	Tuta absoluta	Insecta-Lepidoptera	Lepidoptera		No Control given	0.25	0.5	0.844	0.25	<40%	0.5	<100%	0.844	0.625	0.219	0.219
425	Chlorantraniliprole	28		Ryanodine_Receptor		Steinernema feltiae	Nematode	1	systemic	topical	yes	yes	Toll	Tuta absoluta	Insecta-Lepidoptera	Lepidoptera		No Control given	0.1	0.5	0.77	0.1	<20%	0.5	<100%	0.77	0.55	0.22	0.22
425	Chlorantraniliprole	28		Ryanodine_Receptor		Steinernema feltiae	Nematode	1	systemic	topical	yes	yes	Toll	Tuta absoluta	Insecta-Lepidoptera	Lepidoptera		No Control given	0.25	0.5	0.855	0.25	<40%	0.5	<100%	0.855	0.625	0.23	0.23
425	Chlorantraniliprole	28		Ryanodine_Receptor		Steinernema feltiae	Nematode	1	systemic	topical	yes	yes	Toll	Tuta absoluta	Insecta-Lepidoptera	Lepidoptera		No Control given	0.1	0.5	0.781	0.1	<20%	0.5	<100%	0.781	0.55	0.231	0.231
425	Chlorantraniliprole	28		Ryanodine_Receptor		Steinernema feltiae	Nematode	1	systemic	topical	yes	yes	Toll	Tuta absoluta	Insecta-Lepidoptera	Lepidoptera		No Control given	0.25	0.5	0.866	0.25	<40%	0.5	<100%	0.866	0.625	0.241	0.241
425	Dichlorvos	1		AChE-inhibitor		Steinernema feltiae	Nematode	1	systemic	topical	yes	yes	Toll	Tuta absoluta	Insecta-Lepidoptera	Lepidoptera		No Control given	0.25	0.5	0.366	0.25	<40%	0.5	<100%	0.366	0.625	-0.259	-0.259
425	Dichlorvos	1		AChE-inhibitor		Steinernema feltiae	Nematode	1	systemic	topical	yes	yes	Toll	Tuta absoluta	Insecta-Lepidoptera	Lepidoptera		No Control given	0.25	0.5	0.415	0.25	<40%	0.5	<100%	0.415	0.625	-0.21	-0.21
425	Dichlorvos	1		AChE-inhibitor		Steinernema feltiae	Nematode	1	systemic	topical	yes	yes	Toll	Tuta absoluta	Insecta-Lepidoptera	Lepidoptera		No Control given	0.25	0.5	0.434	0.25	<40%	0.5	<100%	0.434	0.625	-0.191	-0.191
425	Dichlorvos	1		AChE-inhibitor		Steinernema feltiae	Nematode	1	systemic	topical	yes	yes	Toll	Tuta absoluta	Insecta-Lepidoptera	Lepidoptera		No Control given	0.1	0.5	0.366	0.1	<20%	0.5	<100%	0.366	0.55	-0.184	-0.184
425	Dichlorvos	1		AChE-inhibitor		Steinernema feltiae	Nematode	1	systemic	topical	yes	yes	Toll	Tuta absoluta	Insecta-Lepidoptera	Lepidoptera		No Control given	0.1	0.5	0.366	0.1	<20%	0.5	<100%	0.366	0.55	-0.184	-0.184
425	Dichlorvos	1		AChE-inhibitor		Steinernema feltiae	Nematode	1	systemic	topical	yes	yes	Toll	Tuta absoluta	Insecta-Lepidoptera	Lepidoptera		No Control given	0.25	0.5	0.461	0.25	<40%	0.5	<100%	0.461	0.625	-0.164	-0.164
425	Dichlorvos	1		AChE-inhibitor		Steinernema feltiae	Nematode	1	systemic	topical	yes	yes	Toll	Tuta absoluta	Insecta-Lepidoptera	Lepidoptera		No Control given	0.1	0.5	0.397	0.1	<20%	0.5	<100%	0.397	0.55	-0.153	-0.153
425	Dichlorvos	1		AChE-inhibitor		Steinernema feltiae	Nematode	1	systemic	topical	yes	yes	Toll	Tuta absoluta	Insecta-Lepidoptera	Lepidoptera		No Control given	0.25	0.5	0.475	0.25	<40%	0.5	<100%	0.475	0.625	-0.15	-0.15
425	Dichlorvos	1		AChE-inhibitor		Steinernema feltiae	Nematode	1	systemic	topical	yes	yes	Toll	Tuta absoluta	Insecta-Lepidoptera	Lepidoptera		No Control given	0.1	0.5	0.413	0.1	<20%	0.5	<100%	0.413	0.55	-0.137	-0.137
425	Dichlorvos	1		AChE-inhibitor		Steinernema feltiae	Nematode	1	systemic	topical	yes	yes	Toll	Tuta absoluta	Insecta-Lepidoptera	Lepidoptera		No Control given	0.25	0.5	0.488	0.25	<40%	0.5	<100%	0.488	0.625	-0.137	-0.137
425	Dichlorvos	1		AChE-inhibitor		Steinernema feltiae	Nematode	1	systemic	topical	yes	yes	Toll	Tuta absoluta	Insecta-Lepidoptera	Lepidoptera		No Control given	0.1	0.5	0.464	0.1	<20%	0.5	<100%	0.464	0.55	-0.086	-0.086
425	Dichlorvos	1		AChE-inhibitor		Steinernema feltiae	Nematode	1	systemic	topical	yes	yes	Toll	Tuta absoluta	Insecta-Lepidoptera	Lepidoptera		No Control given	0.1	0.5	0.513	0.1	<20%	0.5	<100%	0.513	0.55	-0.037	-0.037
425	Dichlorvos	1		AChE-inhibitor		Steinernema feltiae	Nematode	1	systemic	topical	yes	yes	Toll	Tuta absoluta	Insecta-Lepidoptera	Lepidoptera		No Control given	0.1	0.5	0.5897	0.1	<20%	0.5	<100%	0.59	0.55	0.04	0.04
425	Dichlorvos	1		AChE-inhibitor		Steinernema feltiae	Nematode	1	systemic	topical	yes	yes	Toll	Tuta absoluta	Insecta-Lepidoptera	Lepidoptera		No Control given	0.25	0.5	0.6667	0.25	<40%	0.5	<100%	0.667	0.625	0.042	0.042
425	Dichlorvos	1		AChE-inhibitor		Steinernema feltiae	Nematode	1	systemic	topical	yes	yes	Toll	Tuta absoluta	Insecta-Lepidoptera	Lepidoptera		No Control given	0.1	0.5	0.6024	0.1	<20%	0.5	<100%	0.602	0.55	0.052	0.052
425	Dichlorvos	1		AChE-inhibitor		Steinernema feltiae	Nematode	1	systemic	topical	yes	yes	Toll	Tuta absoluta	Insecta-Lepidoptera	Lepidoptera		No Control given	0.25	0.5	0.7349	0.25	<40%	0.5	<100%	0.735	0.625	0.11	0.11
425	Indoxacarb	22		Sodium-Channel-Blockers		Steinernema feltiae	Nematode	1	systemic	topical	yes	yes	Toll	Tuta absoluta	Insecta-Lepidoptera	Lepidoptera		No Control given	0.1	0.5	0.609	0.1	<20%	0.5	<100%	0.609	0.55	0.059	0.059
425	Indoxacarb	22		Sodium-Channel-Blockers		Steinernema feltiae	Nematode	1	systemic	topical	yes	yes	Toll	Tuta absoluta	Insecta-Lepidoptera	Lepidoptera		No Control given	0.1	0.5	0.612	0.1	<20%	0.5	<100%	0.612	0.55	0.062	0.062
425	Indoxacarb	22		Sodium-Channel-Blockers		Steinernema feltiae	Nematode	1	systemic	topical	yes	yes	Toll	Tuta absoluta	Insecta-Lepidoptera	Lepidoptera		No Control given	0.1	0.5	0.622	0.1	<20%	0.5	<100%	0.622	0.55	0.072	0.072
425	Indoxacarb	22		Sodium-Channel-Blockers		Steinernema feltiae	Nematode	1	systemic	topical	yes	yes	Toll	Tuta absoluta	Insecta-Lepidoptera	Lepidoptera		No Control given	0.1	0.5	0.651	0.1	<20%	0.5	<100%	0.651	0.55	0.101	0.101
425	Indoxacarb	22		Sodium-Channel-Blockers		Steinernema feltiae	Nematode	1	systemic	topical	yes	yes	Toll	Tuta absoluta	Insecta-Lepidoptera	Lepidoptera		No Control given	0.1	0.5	0.6588	0.1	<20%	0.5	<100%	0.659	0.55	0.109	0.109
425	Indoxacarb	22		Sodium-Channel-Blockers		Steinernema feltiae	Nematode	1	systemic	topical	yes	yes	Toll	Tuta absoluta	Insecta-Lepidoptera	Lepidoptera		No Control given	0.1	0.5	0.662	0.1	<20%	0.5	<100%	0.662	0.55	0.112	0.112
425	Indoxacarb	22		Sodium-Channel-Blockers		Steinernema feltiae	Nematode	1	systemic	topical	yes	yes	Toll	Tuta absoluta	Insecta-Lepidoptera	Lepidoptera		No Control given	0.25	0.5	0.741	0.25	<40%	0.5	<100%	0.741	0.625	0.116	0.116
425	Indoxacarb	22		Sodium-Channel-Blockers		Steinernema feltiae	Nematode	1	systemic	topical	yes	yes	Toll	Tuta absoluta	Insecta-Lepidoptera	Lepidoptera		No Control given	0.25	0.5	0.744	0.25	<40%	0.5	<100%	0.744	0.625	0.119	0.119
425	Indoxacarb	22		Sodium-Channel-Blockers		Steinernema feltiae	Nematode	1	systemic	topical	yes	yes	Toll	Tuta absoluta	Insecta-Lepidoptera	Lepidoptera		No Control given	0.1	0.5	0.679	0.1	<20%	0.5	<100%	0.679	0.55	0.129	0.129
425	Indoxacarb	22		Sodium-Channel-Blockers		Steinernema feltiae	Nematode	1	systemic	topical	yes	yes	Toll	Tuta absoluta	Insecta-Lepidoptera	Lepidoptera		No Control given	0.1	0.5	0.6923	0.1	<20%	0.5	<100%	0.692	0.55	0.142	0.142
425	Indoxacarb	22		Sodium-Channel-Blockers		Steinernema feltiae	Nematode	1	systemic	topical	yes	yes	Toll	Tuta absoluta	Insecta-Lepidoptera	Lepidoptera		No Control given	0.25	0.5	0.7882	0.25	<40%	0.5	<100%	0.788	0.625	0.163	0.163
425	Indoxacarb	22		Sodium-Channel-Blockers		Steinernema feltiae	Nematode	1	systemic	topical	yes	yes	Toll	Tuta absoluta	Insecta-Lepidoptera	Lepidoptera		No Control given	0.25	0.5	0.807	0.25	<40%	0.5	<100%	0.807	0.625	0.182	0.182
425	Indoxacarb	22		Sodium-Channel-Blockers		Steinernema feltiae	Nematode	1	systemic	topical	yes	yes	Toll	Tuta absoluta	Insecta-Lepidoptera	Lepidoptera		No Control given	0.25	0.5	0.8205	0.25	<40%	0.5	<100%	0.821	0.625	0.196	0.196
425	Indoxacarb	22		Sodium-Channel-Blockers		Steinernema feltiae	Nematode	1	systemic	topical	yes	yes	Toll	Tuta absoluta	Insecta-Lepidoptera	Lepidoptera		No Control given	0.25	0.5	0.831	0.25	<40%	0.5	<100%	0.831	0.625	0.206	0.206
425	Indoxacarb	22		Sodium-Channel-Blockers		Steinernema feltiae	Nematode	1	systemic	topical	yes	yes	Toll	Tuta absoluta	Insecta-Lepidoptera	Lepidoptera		No Control given	0.25	0.5	0.851	0.25	<40%	0.5	<100%	0.851	0.625	0.226	0.226
425	Indoxacarb	22		Sodium-Channel-Blockers		Steinernema feltiae	Nematode	1	systemic	topical	yes	yes	Toll	Tuta absoluta	Insecta-Lepidoptera	Lepidoptera		No Control given	0.25	0.5	0.859	0.25	<40%	0.5	<100%	0.859	0.625	0.234	0.234
425	Metaflumizone	22		Sodium-Channel-Blockers		Steinernema feltiae	Nematode	1	systemic	topical	yes	yes	Toll	Tuta absoluta	Insecta-Lepidoptera	Lepidoptera		No Control given	0.25	0.5	0.466	0.25	<40%	0.5	<100%	0.466	0.625	-0.159	-0.159
425	Metaflumizone	22		Sodium-Channel-Blockers		Steinernema feltiae	Nematode	1	systemic	topical	yes	yes	Toll	Tuta absoluta	Insecta-Lepidoptera	Lepidoptera		No Control given	0.25	0.5	0.484	0.25	<40%	0.5	<100%	0.484	0.625	-0.141	-0.141
425	Metaflumizone	22		Sodium-Channel-Blockers		Steinernema feltiae	Nematode	1	systemic	topical	yes	yes	Toll	Tuta absoluta	Insecta-Lepidoptera	Lepidoptera		No Control given	0.25	0.5	0.56	0.25	<40%	0.5	<100%	0.56	0.625	-0.065	-0.065
425	Metaflumizone	22		Sodium-Channel-Blockers		Steinernema feltiae	Nematode	1	systemic	topical	yes	yes	Toll	Tuta absoluta	Insecta-Lepidoptera	Lepidoptera		No Control given	0.1	0.5	0.5	0.1	<20%	0.5	<100%	0.5	0.55	-0.05	-0.05
425	Metaflumizone	22		Sodium-Channel-Blockers		Steinernema feltiae	Nematode	1	systemic	topical	yes	yes	Toll	Tuta absoluta	Insecta-Lepidoptera	Lepidoptera		No Control given	0.1	0.5	0.542	0.1	<20%	0.5	<100%	0.542	0.55	-0.008	-0.008
425	Metaflumizone	22		Sodium-Channel-Blockers		Steinernema feltiae	Nematode	1	systemic	topical	yes	yes	Toll	Tuta absoluta	Insecta-Lepidoptera	Lepidoptera		No Control given	0.1	0.5	0.5867	0.1	<20%	0.5	<100%	0.587	0.55	0.037	0.037
425	Metaflumizone	22		Sodium-Channel-Blockers		Steinernema feltiae	Nematode	1	systemic	topical	yes	yes	Toll	Tuta absoluta	Insecta-Lepidoptera	Lepidoptera		No Control given	0.1	0.5	0.587	0.1	<20%	0.5	<100%	0.587	0.55	0.037	0.037
425	Metaflumizone	22		Sodium-Channel-Blockers		Steinernema feltiae	Nematode	1	systemic	topical	yes	yes	Toll	Tuta absoluta	Insecta-Lepidoptera	Lepidoptera		No Control given	0.25	0.5	0.72	0.25	<40%	0.5	<100%	0.72	0.625	0.095	0.095
425	Metaflumizone	22		Sodium-Channel-Blockers		Steinernema feltiae	Nematode	1	systemic	topical	yes	yes	Toll	Tuta absoluta	Insecta-Lepidoptera	Lepidoptera		No Control given	0.1	0.5	0.654	0.1	<20%	0.5	<100%	0.654	0.55	0.104	0.104
425	Metaflumizone	22		Sodium-Channel-Blockers		Steinernema feltiae	Nematode	1	systemic	topical	yes	yes	Toll	Tuta absoluta	Insecta-Lepidoptera	Lepidoptera		No Control given	0.1	0.5	0.659	0.1	<20%	0.5	<100%	0.659	0.55	0.109	0.109
425	Metaflumizone	22		Sodium-Channel-Blockers		Steinernema feltiae	Nematode	1	systemic	topical	yes	yes	Toll	Tuta absoluta	Insecta-Lepidoptera	Lepidoptera		No Control given	0.25	0.5	0.741	0.25	<40%	0.5	<100%	0.741	0.625	0.116	0.116
425	Metaflumizone	22		Sodium-Channel-Blockers		Steinernema feltiae	Nematode	1	systemic	topical	yes	yes	Toll	Tuta absoluta	Insecta-Lepidoptera	Lepidoptera		No Control given	0.1	0.5	0.671	0.1	<20%	0.5	<100%	0.671	0.55	0.121	0.121
425	Metaflumizone	22		Sodium-Channel-Blockers		Steinernema feltiae	Nematode	1	systemic	topical	yes	yes	Toll	Tuta absoluta	Insecta-Lepidoptera	Lepidoptera		No Control given	0.1	0.5	0.6962	0.1	<20%	0.5	<100%	0.696	0.55	0.146	0.146
425	Metaflumizone	22		Sodium-Channel-Blockers		Steinernema feltiae	Nematode	1	systemic	topical	yes	yes	Toll	Tuta absoluta	Insecta-Lepidoptera	Lepidoptera		No Control given	0.25	0.5	0.773	0.25	<40%	0.5	<100%	0.773	0.625	0.148	0.148
425	Metaflumizone	22		Sodium-Channel-Blockers		Steinernema feltiae	Nematode	1	systemic	topical	yes	yes	Toll	Tuta absoluta	Insecta-Lepidoptera	Lepidoptera		No Control given	0.25	0.5	0.784	0.25	<40%	0.5	<100%	0.784	0.625	0.159	0.159
425	Metaflumizone	22		Sodium-Channel-Blockers		Steinernema feltiae	Nematode	1	systemic	topical	yes	yes	Toll	Tuta absoluta	Insecta-Lepidoptera	Lepidoptera		No Control given	0.25	0.5	0.7848	0.25	<40%	0.5	<100%	0.785	0.625	0.16	0.16
426	Avermectin	6		Avermectins		Metarhizum robertsii	Fungi	1	systemic	topical	yes	yes	Toll	Aedea aegypti	Insecta-Diptera	Diptera	0	Zero	0.32	0.32	0.85	0.32	<40%	0.32	<40%	0.85	0.538	0.312	0.312
500	dinotefuran	4		Neonicotenoid		Metarhizium anisopliae	Fungi	1	systemic	topical	yes	yes	Toll	Aphis gossypii	Insecta-Hemiptera	Hemiptera	0.04	<10%	0.43	0.1708	0.57	0.406	<100%	0.136	<20%	0.552	0.487	0.065	0.065
500	dinotefuran	4		Neonicotenoid		Metarhizium anisopliae	Fungi	1	systemic	topical	yes	yes	Toll	Aphis gossypii	Insecta-Hemiptera	Hemiptera	0.04	<10%	0.525	0.1708	0.68	0.505	<100%	0.136	<20%	0.667	0.573	0.094	0.094
500	dinotefuran	4		Neonicotenoid		Metarhizium anisopliae	Fungi	1	systemic	topical	yes	yes	Toll	Aphis gossypii	Insecta-Hemiptera	Hemiptera	0.04	<10%	0.585	0.1708	0.79	0.568	<100%	0.136	<20%	0.781	0.627	0.155	0.155
500	flonicamid	29				Metarhizium anisopliae	Fungi	1	systemic	topical	yes	yes	Toll	Aphis gossypii	Insecta-Hemiptera	Hemiptera	0.04	<10%	0.63	0.1708	0.72	0.615	<100%	0.136	<20%	0.708	0.667	0.041	0.041
500	flonicamid	29				Metarhizium anisopliae	Fungi	1	systemic	topical	yes	yes	Toll	Aphis gossypii	Insecta-Hemiptera	Hemiptera	0.04	<10%	0.72	0.1708	0.83	0.708	<100%	0.136	<20%	0.823	0.748	0.075	0.075
500	flonicamid	29				Metarhizium anisopliae	Fungi	1	systemic	topical	yes	yes	Toll	Aphis gossypii	Insecta-Hemiptera	Hemiptera	0.04	<10%	0.77	0.1708	0.91	0.76	<100%	0.136	<20%	0.906	0.793	0.113	0.113
500	imidacloprid	4		Neonicotenoid		Metarhizium anisopliae	Fungi	1	systemic	topical	yes	yes	Toll	Aphis gossypii	Insecta-Hemiptera	Hemiptera	0.04	<10%	0.595	0.1708	0.7	0.578	<100%	0.136	<20%	0.688	0.636	0.052	0.052
500	imidacloprid	4		Neonicotenoid		Metarhizium anisopliae	Fungi	1	systemic	topical	yes	yes	Toll	Aphis gossypii	Insecta-Hemiptera	Hemiptera	0.04	<10%	0.69	0.1708	0.81	0.677	<100%	0.136	<20%	0.802	0.721	0.081	0.081
500	imidacloprid	4		Neonicotenoid		Metarhizium anisopliae	Fungi	1	systemic	topical	yes	yes	Toll	Aphis gossypii	Insecta-Hemiptera	Hemiptera	0.04	<10%	0.75	0.1708	0.88	0.74	<100%	0.136	<20%	0.875	0.775	0.1	0.1
500	nitenpyram	4		Neonicotenoid		Metarhizium anisopliae	Fungi	1	systemic	topical	yes	yes	Toll	Aphis gossypii	Insecta-Hemiptera	Hemiptera	0.04	<10%	0.57	0.1708	0.68	0.552	<100%	0.136	<20%	0.667	0.613	0.054	0.054
500	nitenpyram	4		Neonicotenoid		Metarhizium anisopliae	Fungi	1	systemic	topical	yes	yes	Toll	Aphis gossypii	Insecta-Hemiptera	Hemiptera	0.04	<10%	0.73	0.1708	0.85	0.719	<100%	0.136	<20%	0.844	0.757	0.087	0.087
500	nitenpyram	4		Neonicotenoid		Metarhizium anisopliae	Fungi	1	systemic	topical	yes	yes	Toll	Aphis gossypii	Insecta-Hemiptera	Hemiptera	0.04	<10%	0.66	0.1708	0.79	0.646	<100%	0.136	<20%	0.781	0.694	0.087	0.087
500	pyriproxyfen	7				Metarhizium anisopliae	Fungi	1	systemic	topical	yes	yes	Toll	Aphis gossypii	Insecta-Hemiptera	Hemiptera	0.04	<10%	0.39	0.1708	0.525	0.365	<40%	0.136	<20%	0.505	0.451	0.054	0.054
500	pyriproxyfen	7				Metarhizium anisopliae	Fungi	1	systemic	topical	yes	yes	Toll	Aphis gossypii	Insecta-Hemiptera	Hemiptera	0.04	<10%	0.475	0.1708	0.61	0.453	<100%	0.136	<20%	0.594	0.528	0.066	0.066
500	pyriproxyfen	7				Metarhizium anisopliae	Fungi	1	systemic	topical	yes	yes	Toll	Aphis gossypii	Insecta-Hemiptera	Hemiptera	0.04	<10%	0.535	0.1708	0.68	0.516	<100%	0.136	<20%	0.667	0.582	0.085	0.085
500	spirotetramat	23				Metarhizium anisopliae	Fungi	1	systemic	topical	yes	yes	Toll	Aphis gossypii	Insecta-Hemiptera	Hemiptera	0.04	<10%	0.35	0.1708	0.49	0.323	<40%	0.136	<20%	0.469	0.415	0.054	0.054
500	spirotetramat	23				Metarhizium anisopliae	Fungi	1	systemic	topical	yes	yes	Toll	Aphis gossypii	Insecta-Hemiptera	Hemiptera	0.04	<10%	0.43	0.1708	0.56	0.406	<100%	0.136	<20%	0.542	0.487	0.055	0.055
500	spirotetramat	23				Metarhizium anisopliae	Fungi	1	systemic	topical	yes	yes	Toll	Aphis gossypii	Insecta-Hemiptera	Hemiptera	0.04	<10%	0.49	0.1708	0.64	0.469	<100%	0.136	<20%	0.625	0.541	0.084	0.084
501	thiamethoxam and clothianidin mixture	4		Neonicotenoid		Varroa destructor	mite	0	local	ectoparasite	no	no		Apis mellifera	Insecta-Hymenoptera	Hymenoptera	0.42	>10%	0.5	0.52	0.72	0.138	<20%	0.172	<20%	0.517	0.287	0.231	0.231
502	Matrine	Plant extract				Akanthomyces attenuatus	Fungi	1	systemic	topical	yes	no	Toll	Megalurothrips usitatus	Insecta-Thysanoptera	Others		No Control given	0.2251	0.7003	0.85	0.225	<40%	0.7	<100%	0.85	0.768	0.082	0.082
502	Matrine	Plant extract				Akanthomyces attenuatus	Fungi	1	systemic	topical	yes	no	Toll	Megalurothrips usitatus	Insecta-Thysanoptera	Others		No Control given	0.2251	0.6248	0.8133	0.225	<40%	0.625	<100%	0.813	0.709	0.104	0.104
502	Matrine	Plant extract				Akanthomyces attenuatus	Fungi	1	systemic	topical	yes	no	Toll	Megalurothrips usitatus	Insecta-Thysanoptera	Others		No Control given	0.247	0.7003	0.8967	0.247	<40%	0.7	<100%	0.897	0.774	0.122	0.122
502	Matrine	Plant extract				Akanthomyces attenuatus	Fungi	1	systemic	topical	yes	no	Toll	Megalurothrips usitatus	Insecta-Thysanoptera	Others		No Control given	0.2251	0.4012	0.6667	0.225	<40%	0.401	<100%	0.667	0.536	0.131	0.131
502	Matrine	Plant extract				Akanthomyces attenuatus	Fungi	1	systemic	topical	yes	no	Toll	Megalurothrips usitatus	Insecta-Thysanoptera	Others		No Control given	0.247	0.6248	0.8667	0.247	<40%	0.625	<100%	0.867	0.717	0.149	0.149
502	Matrine	Plant extract				Akanthomyces attenuatus	Fungi	1	systemic	topical	yes	no	Toll	Megalurothrips usitatus	Insecta-Thysanoptera	Others		No Control given	0.247	0.4012	0.7833	0.247	<40%	0.401	<100%	0.783	0.549	0.234	0.234
503	Malathion	1		AChE-inhibitor		Metarhizium robertsii+Trichoderma asperellum	Fungi	1	systemic	topical	yes	no	Toll	Xyleborus affinis	Insecta-Coleoptera	Coleoptera		No Control given	0.68	0.767	0.8	0.68	<100%	0.767	<100%	0.8	0.925	-0.125	-0.125

## Sheet: DOI for all publications used
ID#	First Author	Title	Source	Publication year	DOI
1	Straub, L; Williams, GR; Vidondo, B; Khongphinitbunjong, K; Retschnig, G; Schneeberger, A; Chantawannakul, P; Dietemann, V; Neumann, P	Neonicotinoids and ectoparasitic mites synergistically impact honeybees	SCIENTIFIC REPORTS	2019	10.1038/s41598-019-44207-1
5	Mulatier, M; Camara, S; Koffi, A; Carrasco, D; Porciani, A; Chandre, F; Moiroux, N; Lefevre, T; Dabire, R; Assi, S; Alou, LPA; Dormont, L; Pennetier, C; Cohuet, A	Efficacy of vector control tools against malaria-infected mosquitoes	SCIENTIFIC REPORTS	2019	10.1038/s41598-019-43195-6
15	Grassl, J; Holt, S; Cremen, N; Peso, M; Hahne, D; Baer, B	Synergistic effects of pathogen and pesticide exposure on honey bee (Apis mellifera) survival and immunity	JOURNAL OF INVERTEBRATE PATHOLOGY	2018	10.1016/j.jip.2018.10.005
16	Meyling, NV; Arthur, S; Pedersen, KE; Dhakal, S; Cedergreen, N; Fredensborg, BL	Implications of sequence and timing of exposure for synergy between the pyrethroid insecticide alpha-cypermethrin and the entomopathogenic fungus Beauveria bassiana	PEST MANAGEMENT SCIENCE	2018	10.1002/ps.4926
17	Ojha, PK; Kumari, R; Pandey, NK	Laboratory evaluation of certain bio-pesticides against the larvae of Helicoverpa armigera Hubner	LEGUME RESEARCH	2018	10.18805/lr.v0i0.7852
18	Farooq, M; Steenberg, T; Hojland, DH; Freed, S; Kristensen, M	Impact of sequential exposure of Beauveria bassiana and imidacloprid against susceptible and resistant strains of Musca domestica	BIOCONTROL	2018	10.1007/s10526-018-9892-6
22	AlJabr, AM; Hussain, A; Rizwan-ul-haq, M	Toxin-Pathogen Synergy Reshaping Detoxification and Antioxidant Defense Mechanism of Oligonychus afrasiaticus (McGregor)	MOLECULES	2018	10.3390/molecules23081978
29	﻿Hiromori	Synergistic and additive interactions of Serratia marcescens S-JS1 to the chemical insecticides for controlling Nilaparvata lugens (Hemiptera: Delphacidae)	JOURNAL OF ECONOMIC ENTOMOLOGY	2018	10.1093/jee/tox348
32	Kryukov, VY; Tomilova, OG; Luzina, OA; Yaroslavtseva, ON; Akhanaev, YB; Tyurin, MV; Duisembekov, BA; Salakhutdinov, NF; Glupov, VV	Effects of fluorine-containing usnic acid and fungus Beauveria bassiana on the survival and immune-physiological reactions of Colorado potato beetle larvae	PEST MANAGEMENT SCIENCE	2018	10.1002/ps.4741
33	Jaber, LR; Araj, SE; Qasem, JR	Compatibility of endophytic fungal entomopathogens with plant extracts for the management of sweetpotato whitefly Bemesia tabaci Gennadius (Homoptera: Aleyrodidae)	BIOLOGICAL CONTROL	2018	10.1016/j.biocontrol.2017.11.009
35	Coulon, M; Schurr, F; Martel, AC; Cougoule, N; Begaud, A; Mangoni, P; Dalmon, A; Alaux, C; Le Conte, Y; Thiery, R; Ribiere-Chabert, M; Dubois, E	Metabolisation of thiamethoxam (a neonicotinoid pesticide) and interaction with the Chronic bee paralysis virus in honeybees	PESTICIDE BIOCHEMISTRY AND PHYSIOLOGY	2018	10.1016/j.pestbp.2017.10.009
37	Paris, L; Roussel, M; Pereira, B; Delbac, F; Diogon, M	Disruption of oxidative balance in the gut of thewestern honeybee Apis mellifera exposed to the intracellular parasite Nosema ceranae and to the insecticide fipronil	MICROBIAL BIOTECHNOLOGY	2017	10.1111/1751-7915.12772
38	Maqsood, S; Afzal, M; Aqueel, MA; Raza, AM; Wakil, W; Babar, MH	Efficacy of Nuclear Polyhedrosis Virus and Flubendiamide Alone and in Combination against Spodoptera litura F.	PAKISTAN JOURNAL OF ZOOLOGY	2017	10.17582/journal.pjz/2017.49.5.1783.1788
43	Wu, HB; Gong, QT; Fan, K; Sun, RH; Xu, YY; Zhang, KP	Synergistic effect of entomopathogenic nematodes and thiamethoxam in controlling Bradysia odoriphaga Yang and Zhang (Diptera: Sciaridae)	BIOLOGICAL CONTROL	2017	10.1016/j.biocontrol.2017.05.006
49	Ebadollahi, A; Davari, M; Razmjou, J; Naseri, B	Separate and Combined Effects of Mentha piperata and Mentha pulegium Essential Oils and a Pathogenic Fungus Lecanicillium muscarium Against Aphis gossypii (Hemiptera: Aphididae)	JOURNAL OF ECONOMIC ENTOMOLOGY	2017	10.1093/jee/tox065
50	Eckard, S; Bacher, S; Enkerli, J; Grabenweger, G	A simple invitro method to study interactions between soil insects, entomopathogenic fungi, and plant extracts	ENTOMOLOGIA EXPERIMENTALIS ET APPLICATA	2017	10.1111/eea.12578
51	Fauser, A; Sandrock, C; Neumann, P; Sadd, B	Neonicotinoids override a parasite exposure impact onhibernation success of a key bumblebee pollinator	ECOLOGICAL ENTOMOLOGY	2017	10.1111/een.12385
53	Duisembecov, BA; Dubovskiy, IM; Glupov, VV	Effect of plant secondary metabolites on susceptibility of insects to entomopathogenic microorganisms	CONTEMPORARY PROBLEMS OF ECOLOGY	2017	10.1134/S1995425517030052
55	Mura, ME; Ruiu, L	Brevibacillus laterosporus pathogenesis and local immune response regulation in the house fly midgut	JOURNAL OF INVERTEBRATE PATHOLOGY	2017	10.1016/j.jip.2017.03.009
62	Gu, ZY; Li, FC; Hu, JS; Ding, C; Wang, CQ; Tian, JH; Xue, B; Xu, KZ; Shen, WD; Li, B	Sublethal dose of phoxim and Bombyx mori nucleopolyhedrovirus interact to elevate silkworm mortality	PEST MANAGEMENT SCIENCE	2017	10.1002/ps.4326
67	Noskov, YA; Chertkova, EA; Polenogova, OV; Yaroslavtseva, ON	Synergistic effect of pyrethroid insecticide and entomopathogenic fungus on Daphnia magna Straus	UKRAINIAN JOURNAL OF ECOLOGY	2017	10.15421/2017_133
73	Immediato, D; Figueredo, LA; Iatta, R; Camarda, A; de Luna, RLN; Giangaspero, A; Brandao, SP; Otranto, D; Cafarchia, C	Essential oils and Beauveria bassiana against Dermanyssus gallinae (Acari: Dermanyssidae): Towards new natural acaricides	VETERINARY PARASITOLOGY	2016	10.1016/j.vetpar.2016.10.018
75	Dussaubat, C; Maisonnasse, A; Crauser, D; Tchamitchian, S; Bonnet, M; Cousin, M; Kretzschmar, A; Brunet, JL; Le Conte, Y	Combined neonicotinoid pesticide and parasite stress alter honeybee queens' physiology and survival	SCIENTIFIC REPORTS	2016	10.1038/srep31430
84	Farooq, M; Freed, S	Lethal and sublethal effects of mixtures of entomopathogenic fungi and synthetic insecticides on biological aspects of Musca domestica L.	TURKIYE ENTOMOLOJI DERGISI-TURKISH JOURNAL OF ENTOMOLOGY	2016	10.16970/ted.20601
88	Barra, P; Etcheverry, M; Nesci, A	Efficacy of 2, 6-di (t-butyl)-p-cresol (BHT) and the entomopathogenic fungus Purpureocillium lilacinum, to control Tribolium confusum and to reduce aflatoxin B-1 in stored maize	JOURNAL OF STORED PRODUCTS RESEARCH	2015	10.1016/j.jspr.2015.09.003
91	Doublet, V; Labarussias, M; de Miranda, JR; Moritz, RFA; Paxton, RJ	Bees under stress: sublethal doses of a neonicotinoid pesticide and pathogens interact to elevate honey bee mortality across the life cycle	ENVIRONMENTAL MICROBIOLOGY	2015	10.1111/1462-2920.12426
96	Nian, XG; He, YR; Lu, LH; Zhao, R	Evaluation of the time-concentration-mortality responses of Plutella xylostella larvae to the interaction of Isaria fumosorosea with the insecticides beta-cypermethrin and Bacillus thuringiensis	PEST MANAGEMENT SCIENCE	2015	10.1002/ps.3784
106	Fauser-Misslin, A; Sadd, B; Neumann, P; Sandrock, C	Influence of combined pesticide and parasite exposure on bumblebee colony traits in the laboratory	JOURNAL OF APPLIED ECOLOGY	2014	10.1111/1365-2664.12188
107	Baron, GL; Raine, NE; Brown, MJF	Impact of chronic exposure to a pyrethroid pesticide on bumblebees and interactions with a trypanosome parasite	JOURNAL OF APPLIED ECOLOGY	2014	10.1111/1365-2664.12205
115	De Coninck, DIM; De Schamphelaere, KAC; Jansen, M; De Meester, L; Janssen, CR	Interactive effects of a bacterial parasite and the insecticide carbaryl to life-history and physiology of two Daphnia magna clories differing in carbaryl sensitivity	AQUATIC TOXICOLOGY	2013	10.1016/j.aquatox.2013.01.008
117	Panneerselvam, C; Murugan, K; Kovendan, K; Kumar, PM; Subramaniam, J	Mosquito larvicidal and pupicidal activity of Euphorbia hirta Linn. (Family: Euphorbiaceae) and Bacillus sphaericus against Anopheles stephensi Liston. (Diptera: Culicidae)	ASIAN PACIFIC JOURNAL OF TROPICAL MEDICINE	2013	10.1016/S1995-7645(13)60003-6
122	Amjad, M; Bashir, MH; Afzal, M; Sabri, MA; Javed, N	Synergistic Effect of Some Entomopathogenic Fungi and Synthetic Pesticides, Against Two Spotted Spider Mite, Tetranychus urticae Koch (Acari: Tetranychidae)	PAKISTAN JOURNAL OF ZOOLOGY	2012	NA
123	Kohler, A; Pirk, CWW; Nicolson, SW	Simultaneous stressors: Interactive effects of an immune challenge and dietary toxin can be detrimental to honeybees	JOURNAL OF INSECT PHYSIOLOGY	2012	10.1016/j.jinsphys.2012.04.007
128	Aufauvre, J; Biron, DG; Vidau, C; Fontbonne, R; Roudel, M; Diogon, M; Vigues, B; Belzunces, LP; Delbac, F; Blot, N	Parasite-insecticide interactions: a case study of Nosema ceranae and fipronil synergy on honeybee	SCIENTIFIC REPORTS	2012	10.1038/srep00326
133	Jansen, M; De Meester, L; Cielen, A; Buser, CC; Stoks, R	The interplay of past and current stress exposure on the water flea Daphnia	FUNCTIONAL ECOLOGY	2011	10.1111/j.1365-2435.2011.01869.x
134	Jansen, M; Stoks, R; Coors, A; van Doorslaer, W; de Meester, L	COLLATERAL DAMAGE: RAPID EXPOSURE-INDUCED EVOLUTION OF PESTICIDE RESISTANCE LEADS TO INCREASED SUSCEPTIBILITY TO PARASITES	EVOLUTION	2011	10.1111/j.1558-5646.2011.01331.x
136	Vidau, C; Diogon, M; Aufauvre, J; Fontbonne, R; Vigues, B; Brunet, JL; Texier, C; Biron, DG; Blot, N; El Alaoui, H; Belzunces, LP; Delbac, F	Exposure to Sublethal Doses of Fipronil and Thiacloprid Highly Increases Mortality of Honeybees Previously Infected by Nosema ceranae	PLOS ONE	2011	10.1371/journal.pone.0021550
139	Shapiro-Ilan, DI; Cottrell, TE; Wood, BW	Effects of Combining Microbial and Chemical Insecticides on Mortality of the Pecan Weevil (Coleoptera: Curculionidae)	JOURNAL OF ECONOMIC ENTOMOLOGY	2011	10.1603/EC10303
140	Paula, AR; Carolino, AT; Paula, CO; Samuels, RI	The combination of the entomopathogenic fungus Metarhizium anisopliae with the insecticide Imidacloprid increases virulence against the dengue vector Aedes aegypti (Diptera: Culicidae)	PARASITES & VECTORS	2011	10.1186/1756-3305-4-8
143	Coors, A; De Meester, L	Fitness and virulence of a bacterial endoparasite in an environmentally stressed crustacean host	PARASITOLOGY	2011	10.1017/S0031182010000995
147	Farenhorst, M; Knols, BGJ; Thomas, MB; Howard, AFV; Takken, W; Rowland, M; N'Guessan, R	Synergy in Efficacy of Fungal Entomopathogens and Permethrin against West African Insecticide-Resistant Anopheles gambiae Mosquitoes	PLOS ONE	2010	10.1371/journal.pone.0012081
149	Alaux, C; Brunet, JL; Dussaubat, C; Mondet, F; Tchamitchan, S; Cousin, M; Brillard, J; Baldy, A; Belzunces, LP; Le Conte, Y	Interactions between Nosema microspores and a neonicotinoid weaken honeybees (Apis mellifera)	ENVIRONMENTAL MICROBIOLOGY	2010	10.1111/j.1462-2920.2009.02123.x
164	Koppenhofer, AM; Fuzy, EM	Effect of the anthranilic diamide insecticide, chlorantraniliprole, on Heterorhabditis bacteriophora (Rhabditida : Heterorhabditidae) efficacy against white grubs (Coleoptera : Scarabaeldae)	BIOLOGICAL CONTROL	2008	10.1016/j.biocontrol.2007.10.014
170	Guo, HF; Fang, JC; Liu, BS; Wang, JP; Zhong, WF; Wan, FH	Enhancement of the biological activity of nucleopolyhedrovirus through disruption of the peritrophic matrix of insect larvae by chlorfluazuron	PEST MANAGEMENT SCIENCE	2007	10.1002/ps.1316
171	Thompson, SR; Brandenburg, RL	Effect of combining imidacloprid and diatomaceous earth with Beauveria bassiana on mole cricket (Orthoptera : Gryllotalpidae) mortality	JOURNAL OF ECONOMIC ENTOMOLOGY	2006	NA
172	Nathan, SS; Kalaivani, K	Combined effects of azadirachtin and nucleopolyhedrovirus (SpltNPV) on Spodoptera litura Fabricius (Lepidoptera : Noctuidae) larvae	BIOLOGICAL CONTROL	2006	10.1016/j.biocontrol.2006.06.013
179	Jaramillo, J; Borgemeister, C; Ebssa, L; Gaigl, A; Tobon, R; Zimmermann, G	Effect of combined applications of Metarhizium anisopliae (Metsch.) Sorokin (Deuteromycotina : Hyphomycetes) strain CIAT 224 and different dosages of imidacloprid on the subterranean burrower bug Cyrtomenus bergi Froeschner (Hemiptera : Cydnidae)	BIOLOGICAL CONTROL	2005	10.1016/j.biocontrol.2005.03.021
181	Roque, A; Abad, S; Betancourt-Lozano, M; de la Parra, LMG; Baird, D; Guerra-Flores, AL; Gomez-Gil, B	Evaluation of the susceptibility of the cultured shrimp Litopenaeus vannamei to vibriosis when orally exposed to the insecticide methyl parathion	CHEMOSPHERE	2005	10.1016/j.chemosphere.2005.01.008
185	Goertz, D; Linde, A; Solter, LF	Influence of Dimilin on a microsporidian infection in the gypsy moth Lymantria dispar (L.) (Lepidoptera : Lymantriidae)	BIOLOGICAL CONTROL	2004	10.1016/j.biocontrol.2004.02.001
186	James, RR	Combining azadirachtin and Paecilomyces fumosoroseus (Deuteromycotina : Hyphomycetes) to control Bemisia argentifolii (Homoptera : Aleyrodidae)	JOURNAL OF ECONOMIC ENTOMOLOGY	2003	10.1603/0022-0493-96.1.25
189	Zurek, L; Watson, DW; Schal, C	Synergism between Metarhizium anisopliae (Deuteromycota : Hyphomycetes) and boric acid against the German cockroach (Dictyoptera : Blattellidae)	BIOLOGICAL CONTROL	2002	10.1006/bcon.2001.1012
191	Furlong, MJ; Groden, E	Evaluation of synergistic interactions between the Colorado potato beetle (Coleoptera : Chrysomelidae) pathogen Beauveria bassiana and the insecticides, imidacloprid, and cyromazine	JOURNAL OF ECONOMIC ENTOMOLOGY	2001	10.1603/0022-0493-94.2.344
193	Koppenhofer, AM; Brown, IM; Gaugler, R; Grewal, PS; Kaya, HK; Klein, MG	Synergism of entomopathogenic nematodes and imidacloprid against white grubs: Greenhouse and field evaluation	BIOLOGICAL CONTROL	2000	10.1006/bcon.2000.0863
195	Koppenhofer, AM; Grewal, PS; Kaya, HK	Synergism of imidacloprid and entomopathogenic nematodes against white grubs: the mechanism	ENTOMOLOGIA EXPERIMENTALIS ET APPLICATA	2000	10.1046/j.1570-7458.2000.00630.x
196	Mannion, CM; Winkler, HE; Shapiro, DI; Gibb, T	Interaction between halofenozide and the entomopathogenic nematode Heterorhabditis marelatus for control of Japanese beetle (Coleoptera : Scarabaeidae) larvae	JOURNAL OF ECONOMIC ENTOMOLOGY	2000	10.1603/0022-0493-93.1.48
199	Koppenhofer, AM; Kaya, HK	Synergism of imidacloprid and an entomopathogenic nematode: A novel approach to white grub (Coleoptera : Scarabaeidae) control in turfgrass	JOURNAL OF ECONOMIC ENTOMOLOGY	1998	10.1093/jee/91.3.618
200	Nishimatsu, T; Jackson, JJ	Interaction of insecticides, entomopathogenic nematodes, and larvae of the western corn rootworm (Coleoptera : Chrysomelidae)	JOURNAL OF ECONOMIC ENTOMOLOGY	1998	10.1093/jee/91.2.410
202	Sanyang, S; VanEmden, HF	The combined effects of the fungus Metarhizium flavoviride Gams & Rozsypal and the insecticide cypermethrin on Locusta migratoria migratorioides (Reiche & Fairmaire) in the laboratory	INTERNATIONAL JOURNAL OF PEST MANAGEMENT	1996	10.1080/09670879609371992
209	RICHTER, AR; FUXA, JR	PATHOGEN PATHOGEN AND PATHOGEN INSECTICIDE INTERACTIONS IN VELVETBEAN CATERPILLAR (LEPIDOPTERA, NOCTUIDAE)	JOURNAL OF ECONOMIC ENTOMOLOGY	1984	10.1093/jee/77.6.1559
300	Niassy et al. 2012.	Compatibility of Metarhizium anisopliae isolate ICIPE 69 with agrochemicals used in French bean production	INTERNATIONAL JOURNAL OF PEST MANAGEMENT	2012	10.1080/09670874.2012.669078
306	Coors, A., Decaestecker, E., Jansen, M., De Meester, L., 2008.	Pesticide exposure strongly enhances parasite virulence in an invertebrate host model.	OIKOS	2008	10.1111/j.1600-0706.2008.17028.x
308	Cuthbertson, A.G.S., Mathers, J.J., Northing, P., Prickett, A.J., Walters, K.F.A., 2003.	The integrated use of chemical insecticides and the entomopathogenic nematode, Steinernema carpocapsae (Nematoda: Steinernematidae), for the control of sweetpotato whitefly, Bemisia tabaci (Hemiptera: Aleyrodidae).	NEMATOLOGY	2003	10.1111/j.1744-7917.2008.00232.x
309	Odemer, R., Nilles, L., Linder, N., Rosenkranz, P., 2018.	Sublethal effects of clothianidin and Nosema spp. on the longevity and foraging activity of free flying honey bees.	ECOTOXICOLOGY	2018	10.1007/s10646-018-1925-5
314	Quintela et al. 1997. ﻿	Pathogenicity enhancement of Metarhizium anisopliae and Beauveria bassiana to first instars of Diaprepes abbreviatus (Coleoptera: Curculionidae) with sublethal doses of imidacloprid	ENVIRONMENTAL ENTOMOLOGY	1997	10.1093/ee/26.5.1173
317	Aufauvre et al. 2014.	Transcriptome Analyses of the Honeybee Response to Nosema ceranae and Insecticides	PLOS ONE	2014	NA
320	O'Neal et al. 2017. ﻿﻿	Amitraz and its metabolite modulate honey bee cardiac function and tolerance to viral infection	JOURNAL OF INVERTEBRATE PATHOLOGY	2017	10.1016/j.jip.2017.08.005
322	López et al. 2017. ﻿	Sublethal pesticide doses negatively affect survival and the cellular responses in American foulbrood- infected honeybee larvae	SCIENTIFIC REPORTS	2017	10.1038/srep40853
404	Wu et al.	Matrine Enhances the Pathogenicity of Beauveria brongniartii Against Spodoptera litura (Lepidoptera: Noctuidae)	FRONTIERS IN MICROBIOLOGY	2019	10.3389/fmicb.2019.01812
406	Halder et al.	Interaction effects between entomopathogenic fungi and neonicotinoid insecticides against Lipaphis erysimi in vegetable ecosystem	INDIAN JOURNAL OF AGRICULTURAL SCIENCES	2019	NA
409	Coulon et al.	Influence of chronic exposure to thiamethoxam and chronic bee paralysis virus on winter honey bees	PLOS ONE	2019	10.1371/journal.pone.0220703
417	Ahmad, Jam Nazeer; Mushtaq, Rashid; Ahmad, Samina Jam Nazeer; Malik, Mubasher Ahmad; Manzoor, Mujahid; Tahir, Muhammad; Aslam, Zubair; Maqsood, Sumaira; Ahuja, Ishita; Bones, Atle M.	Sub-lethal Dose Reponses of Native Polyhydroviruses and Spinosad for Economical and Sustainable Management of Spodoptera litura in Pakistan	PAKISTAN JOURNAL OF ZOOLOGY	2020	10.17582/journal.pjz/20181219121245
422	Ahmed, Khursheed; Freed, Shoaib; Shoukat, Rana Fartab; Ahmad, Kanwar Waqas	Efficacy of Entomopathogenic Fungi with Insecticides Mixtures against Oxycarenus hyalinipennis (Costa) (Lygaeidae: Hemiptera)	PAKISTAN JOURNAL OF ZOOLOGY	2020	10.17582/journal.pjz/20170221040224
414	Al Naggar, Yahya; Paxton, Robert J.	The novel insecticides flupyradifurone and sulfoxaflor do not act synergistically with viral pathogens in reducing honey bee (Apis mellifera) survival but sulfoxaflor modulates host immunocompetence	MICROBIAL BIOTECHNOLOGY	2020	10.1111/1751-7915.13673
425	Amizadeh, Marzieh; Hejazi, Mir Jalil; Niknam, Gholamreza; Askari-Saryazdi, Ghasem	Interaction between the entomopathogenic nematode, Steinernema feltiae and selected chemical insecticides for management of the tomato leafminer, Tuta absoluta	BIOCONTROL	2019	10.1007/s10526-019-09973-x
501	Bruckner, Selina; Straub, Lars; Neumann, Peter; Williams, Geoffrey R.	Synergistic and Antagonistic Interactions Between Varroa destructor Mites and Neonicotenic Insecticides in Male Apis melifera Honey Bees	FRONTIERS IN ECOLOGY AND EVOLUTION	2021	10.3389/fevo.2021.756027
424	Ge, Wenchao; Du, Guangzu; Zhang, Limin; Li, Zhengyue; Xiao, Guanli; Chen, Bin	The Time-Concentration-Mortality Responses of Western Flower Thrips, Frankliniella occidentalis, to the Synergistic Interaction of Entomopathogenic Fungus Metarhizium flavoviride, Insecticides, and Diatomaceous Earth	INSECTS	2020	10.3390/insects11020093
421	Hussain, Abid; AlJabr, Ahmed Mohammed	Potential Synergy between Spores of Metarhizium anisopliae and Plant Secondary Metabolite, 1-Chlorooctadecane for Effective Natural Acaricide Development	MOLECULES	2020	NA
418	Ilmain, Juliana K.; Searle, Catherine L.	The effects of parasite exposure on mortality from aquatic contaminants, carbaryl and elevated salinity, in a freshwater crustacean	PLANKTON RESEARCH	2020	10.109/plankt/fbaa023
410	Kary, Naser Eivazian; Sanatipour, Zahra; Mohammadi, Davoud; Dillon, Aoife B.	Combination effects of entomopathogenic nematodes, Heterorhabditis bacteriophora and Steinernema feltiae, with Abamectin on developmental stages of Phthorimaea operculella (Lepidoptera, Gelechiidae)	CROP PROTECTION	2021	10.1016/j.cropro.2021.105543
413	Macias-Macias, Jose O.; Tapia-Rivera, Jose C.; De la Mora, Alvaro; Tapia-Gonzalez, Jose M.; Contreras-Escareno, Francisca; Petukhova, Tatiana; Morfin, Nuria; Guzman-Novoa, Ernesto	Nosema ceranae causes cellular immunosuppression and interacts with thiamethoxam to increase mortality in the stingless bee Melipona colimana	SCIENTIFIC REPORTS	2020	10.1038/s41598-020-74209-3
416	Morfin, Nuria; Goodwin, Paul H.; Guzman-Novoa, Ernesto	Interaction ofVarroa destructorand Sublethal Clothianidin Doses during the Larval Stage on Subsequent Adult Honey Bee (Apis melliferaL.) Health, Cellular Immunity, Deformed Wing Virus Levels and Differential Gene Expression	MICROORGANISMS	2020	10.3390/microorganisms8060858
423	Morfin, Nuria; Goodwin, Paul H.; Guzman-Novoa, Ernesto	Interaction of field realistic doses of clothianidin and Varroa destructor parasitism on adult honey bee (Apis mellifera L.) health and neural gene expression, and antagonistic effects on differentially expressed genes	PLOS ONE	2020	10.1371/journal.pone.0229030
500	Nawaz, Ahmad; Razzaq, Fatima; Razzaq, Amna; Gogi, Muhammad Dildar; Fernandez-Grandon, G. Mandela; Tayib, Muhammad; Ayub, Muhammad Ahsin; Sufyan, Muhammad; Shahid, Muhammad Rafiq; Qayyum, Mirza Abdul; Naveed, Muhammad; Ijaz, Anam; Arif, Muhammad Jalal	Nawaz, Ahmad; Razzaq, Fatima; Razzaq, Amna; Gogi, Muhammad Dildar; Fernandez-Grandon, G. Mandela; Tayib, Muhammad; Ayub, Muhammad Ahsin; Sufyan, Muhammad; Shahid, Muhammad Rafiq; Qayyum, Mirza Abdul; Naveed, Muhammad; Ijaz, Anam; Arif, Muhammad Jalal	SCIENTIFIC REPORTS	2021	10.1038/s41598-022-08841-6
426	Noskov, Yury A.; Polenogova, Olga, V; Yaroslavtseva, Olga N.; Belevich, Olga E.; Yurchenko, Yuri A.; Chertkova, Ekaterina A.; Kryukova, Natalya A.; Kryukov, Vadim Yu; Glupov, Viktor V.	Combined effect of the entomopathogenic fungus Metarhizium robertsii and avermectins on the survival and immune response of Aedes aegypti larvae	PEER_J	2019	10.7717/peerj.7931
419	Paris, Laurianne; Peghaire, Elodie; Mone, Anne; Diogon, Marie; Debroas, Didier; Delbac, Frederic; El Alaoui, Hicham	Honeybee gut microbiota dysbiosis in pesticide/parasite co-exposures is mainly induced by Nosema ceranae	JOURNAL OF INVERTEBRATE PATHOLOGY	2020	10.1016/j.jip.2020.107348
411	Polenogova, Olga, V; Noskov, Yury A.; Yaroslavtseva, Olga N.; Kryukova, Natalya A.; Alikina, Tatyana; Klementeva, Tatyana N.; Andrejeva, Jelizaveta; Khodyrev, Viktor P.; Kabilov, Marsel R.; Kryukov, Vadim Yu; Glupov, Viktor V.	Influence of Bacillus thuringiensis and avermectins on gut physiology and microbiota in Colorado potato beetle: Impact of enterobacteria on susceptibility to insecticides	PLOS ONE	2021	10.1371/journal.pone.0248704
503	Reynoso-Lopez, EA; Mendez-Hernandez, JE; Ek-Ramos, J; Montesinos-Matias, R; Loera, O	Metarhizium robertsii in combination with Trichoderma asperellum reduce the malathion doses used to control ambrosia beetles: the case of Xyleborus affinis	BIOCONTROL SCIENCE AND TECHNOLOGY	2021	10.1080/09583157.2021.1923656
412	Sarwar, Ghulam; Maan, Naeem Arshad; Ayub, Muhammad Ahsin; Shahid, Muhammad Rafiq; Malik, Mubasher Ahmad; Farooq, Muhammad	Evaluation of indigenous the nucleopolyhedrovirus (NPV) of Spodoptera litura (Fabricius) (Lepidoptera: Noctuidae) in combination with chlorantraniliprole against Spodoptera species	EGYPTIAN JOURNAL OF BIOLOGICAL PEST CONTROL	2021	10.1186/s41938-021-00403-8
415	Siviter, Harry; Folly, Arran J.; Brown, Mark J. F.; Leadbeater, Ellouise	Individual and combined impacts of sulfoxaflor andNosema bombion bumblebee (Bombus terrestris) larval growth	PROCEDINGS B	2020	10.1098/rspb.2020.0935
502	Wu, Jianhui; Yang, Bo; Zhang, Xiaochen; Cuthbertson, Andrew G. S.; Ali, Shaukat	Synergistic Interaction between the Entomopathogenic Fungus Akanthomyces attenuatus (Zare & Gams) and the Botanical Insecticide Matrine against Megalurothrips usitatus (Bagrall)	JOURNAL OF FUNGI	2021	10.3390/jof7070536
